# Supplementary material for: Translocation of gut bacteria promotes tumor-associated mortality by inducing immune-activated renal damage
Source: EMBO J. 2025 May 22;44(13):3586–613. doi: 10.1038/s44318-025-00458-5 (PMC12217037; doi:10.1038/s44318-025-00458-5)
Supplement: Supplementary file 3 — Dataset EV1 [file 44318_2025_458_MOESM3_ESM.xlsx]

## Sheet: Mass_data
Dataset EV1: Mass-Spec of Proteins
Protein.Group	Protein.IDs	Protein.Names	Gene.names	First.Protein.Description	Host_1	Host_2	Host_3	average_G	Ctrl_1	Ctrl_2	Ctrl_3	average_Wt	value_diff
Q05825	L0MQ04;Q05825;X2JH42	ATPB_DROME	ATPsynbeta	ATP synthase subunit beta, mitochondrial	875000000	1180000000	811000000	9.55333e+08	397000000	306000000	752000000	485000000	4.70333e+08
Q9W401	Q9W401	CISY_DROME	kdn	Probable citrate synthase, mitochondrial	729000000	1620000000	842000000	1.06367e+09	666000000	546000000	1060000000	7.57333e+08	3.06333e+08
P05661	A0A0S0WIH4;E1JHJ3;E1JHJ4;E1JHJ5;M9NCU7;M9ND95;M9NEP1;M9NF46;P05661	MYSA_DROME	Mhc	Myosin heavy chain, muscle	1090000000	1670000000	1490000000	1.41667e+09	918000000	1140000000	1560000000	1206000000	2.10667e+08
P06754	A0A0B4KG06;P06754;Q6NN28;Q8IGY1	TPM1_DROME	Tm1	Tropomyosin-1, isoforms 9A/A/B	586000000	821000000	838000000	7.48333e+08	468000000	390000000	770000000	5.42667e+08	2.05667e+08
Q9VU58	Q9VU58;A0A0S0WH10;X2JB24	NPLP2_DROME	Nplp2	Neuropeptide-like 2	633000000	382000000	764000000	593000000	632000000	358000000	297000000	429000000	164000000
Q26365	Q26365;X2JB48	ADT_DROME	sesB	ADP,ATP carrier protein	634000000	810000000	700000000	7.14667e+08	487000000	532000000	635000000	5.51333e+08	1.63333e+08
Q9VFC7	Q70VI1;Q9VFC7	Q9VFC7_DROME	Mf	Mf5 protein	189000000	584000000	576000000	4.49667e+08	175000000	237000000	470000000	294000000	1.55667e+08
P09491	P09491;A0A0B4KHJ9	TPM2_DROME	Tm2	Tropomyosin-2	163000000	576000000	437000000	392000000	143000000	163000000	412000000	2.39333e+08	1.52667e+08
P48610	P48610;A8JNP1;A8JNP2	KARG_DROME	Argk1	Arginine kinase 1	351000000	469000000	432000000	4.17333e+08	228000000	231000000	407000000	2.88667e+08	1.28667e+08
P02574	P02574;M9PFZ6	ACT4_DROME	Act79B	Actin, larval muscle	1450000000	1920000000	1740000000	1.70333e+09	1070000000	2110000000	2270000000	1.81667e+09	1.13333e+08
Q9W2X6	Q9W2X6	Q9W2X6_DROME	ATPsyndelta	ATP synthase, delta subunit, isoform A	263000000	240000000	232000000	245000000	133000000	92800000	191000000	1.38933e+08	1.06067e+08
Q9VAC1	Q9VAC1	Q9VAC1_DROME	anon-WO0153538.36	Acetyl-CoA hydrolase	192000000	254000000	197000000	2.14333e+08	119000000	104000000	179000000	134000000	8.03333e+07
Q94920	Q94920;M9PD75	VDAC_DROME	porin	Voltage-dependent anion-selective channel	341000000	457000000	364000000	3.87333e+08	255000000	295000000	376000000	3.08667e+08	7.86667e+07
Q9VEB1	Q9VEB1	Q9VEB1_DROME	Mdh2	Malate dehydrogenase, mitochondrial	391000000	516000000	452000000	453000000	302000000	370000000	474000000	382000000	71000000
Q9VQT8	Q9VQT8	Q9VQT8_DROME	IM33	Immune induced molecule 33, isoform A	150000000	140000000	52100000	1.14033e+08	80800000	22700000	41100000	48200000	6.58333e+07
P35381	P35381	ATPA_DROME	blw	ATP synthase subunit alpha, mitochondrial	726000000	1320000000	1180000000	1.07533e+09	524000000	1080000000	1430000000	1.01133e+09	6.4e+07
P41043	P41043;A0A0B4KFT5;A4UZL5	GSTS1_DROME	GstS1	Glutathione S-transferase S1	162000000	189000000	209000000	1.86667e+08	122000000	71900000	192000000	1.28633e+08	5.80333e+07
P08736	A4V3Q6;P05303;P08736	EF1A1_DROME	eEF1alpha1	Elongation factor 1-alpha 1	199000000	214000000	229000000	214000000	251000000	267000000	280000000	266000000	52000000
P06742	P06742;A0A0B4LHS1	MLC1_DROME	Mlc1	Myosin light chain alkali	32600000	152000000	29700000	7.14333e+07	9200000	26300000	26600000	20700000	5.07333e+07
Q24251	Q24251;A0A0B4LHL7	ATP5H_DROME	ATPsynD	ATP synthase subunit d, mitochondrial	123000000	239000000	236000000	1.99333e+08	95900000	139000000	220000000	1.51633e+08	47700000
Q9W3L4	Q9W3L4	Q9W3L4_DROME	Dmel\CG2233	GH20802p	21900000	73200000	73700000	5.62667e+07	20600000	2670000	5160000	9.47667e+06	46790000
P02843	P02843;P02844;X2JD55;X2JB25	VIT1_DROME	Yp1	Vitellogenin-1	145000000	383000000	342000000	290000000	217000000	114000000	400000000	2.43667e+08	4.63333e+07
P07764	P07764;C8VV14	ALF_DROME	Ald1	Fructose-bisphosphate aldolase	274000000	358000000	335000000	3.22333e+08	230000000	277000000	327000000	278000000	4.43333e+07
P00334	P00334	ADH_DROME	Adh	Alcohol dehydrogenase	435000000	464000000	365000000	4.21333e+08	489000000	259000000	384000000	3.77333e+08	44000000
O01666	O01666	ATPG_DROME	ATPsyngamma	ATP synthase subunit gamma, mitochondrial	210000000	240000000	208000000	2.19333e+08	141000000	155000000	230000000	1.75333e+08	44000000
Q9VV36	Q9VV36	RETIN_DROME	retinin	Retinin	66600000	54000000	46100000	5.55667e+07	8060000	10300000	18500000	1.22867e+07	43280000
Q9W1C9	Q9W1C9;D5A7M1	PEB3_DROME	EbpIII	Ejaculatory bulb-specific protein 3	58200000	72000000	65900000	6.53667e+07	9450000	19700000	39300000	2.28167e+07	42550000
P07486	P07486	G3P1_DROME	Gapdh1	Glyceraldehyde-3-phosphate dehydrogenase 1	325000000	276000000	321000000	3.07333e+08	241000000	197000000	357000000	265000000	4.23333e+07
Q9XTL9	Q9XTL9;A4UZZ4	PYG_DROME	GlyP	Glycogen phosphorylase	136000000	158000000	149000000	1.47667e+08	83600000	86200000	148000000	1.05933e+08	4.17333e+07
Q9VFF0	Q9VFF0	Q9VFF0_DROME	UQCR-C1	GH01077p	171000000	193000000	154000000	1.72667e+08	88800000	135000000	178000000	1.33933e+08	3.87333e+07
P15007	P15007;E1JHR5	ENO_DROME	Eno	Enolase	186000000	266000000	205000000	219000000	142000000	159000000	241000000	1.80667e+08	3.83333e+07
P00408	P00408	COX2_DROME	mt:CoII	Cytochrome c oxidase subunit 2	139000000	202000000	163000000	168000000	68500000	94500000	226000000	1.29667e+08	3.83333e+07
Q8IN42	Q8IN42	TOTZ_DROME	TotZ	Protein Turandot Z	24200000	20800000	27600000	24200000	61900000	61900000	61900000	61900000	37700000
Q24560	A1ZBL0;P61857;Q24560	TBB1_DROME	betaTub56D	Tubulin beta-1 chain	66300000	158000000	104000000	1.09433e+08	56900000	65900000	95900000	72900000	3.65333e+07
Q8IN44	Q8IN44	TOTA_DROME	TotA	Protein Turandot A	17100000	61800000	61100000	4.66667e+07	21000000	2890000	7100000	10330000	3.63367e+07
Q8MT18	A8JRB8;A8JRC1;Q8MT18	Q8MT18_DROME	Idh3g	RH49423p	117000000	179000000	143000000	1.46333e+08	72500000	104000000	156000000	1.10833e+08	35500000
Q9VAI9	Q9VAI9	Q9VAI9_DROME	Obp99c	GEO07291p1	59300000	104000000	130000000	9.77667e+07	50300000	54200000	84000000	6.28333e+07	3.49333e+07
P18432	P18432	MLR_DROME	Mlc2	Myosin regulatory light chain 2	429000000	660000000	524000000	5.37667e+08	308000000	500000000	703000000	5.03667e+08	3.4e+07
Q9VMB9	Q9VMB9	Q9VMB9_DROME	COX5B	Cytochrome c oxidase subunit 5B, isoform A	65100000	100000000	87900000	8.43333e+07	39800000	33400000	78600000	50600000	3.37333e+07
P13706	B5RIM9;M9PC43;M9PET0;P13706	GPDA_DROME	Gpdh1	Glycerol-3-phosphate dehydrogenase [NAD(+)], cytoplasmic	152000000	219000000	200000000	1.90333e+08	136000000	120000000	218000000	158000000	3.23333e+07
P15357	P15357	RS27A_DROME	RpS27A	Ubiquitin-ribosomal protein eS31 fusion protein	74200000	173000000	83800000	1.10333e+08	83400000	189000000	154000000	1.42133e+08	31800000
Q7JUS9	Q7JUS9	Q7JUS9_DROME	Mpcp1	MIP16332p	194000000	309000000	295000000	266000000	162000000	232000000	309000000	2.34333e+08	3.16667e+07
A0A0B4JCW4;A0A126GUR6;Q95U38;Q9VHJ8	Q95U38;A0A0B4JCW4;A0A126GUR6;Q9VHJ8	A0A0B4JCW4_DROME;A0A126GUR6_DROME;Q95U38_DROME;Q9VHJ8_DROME	ScsbetaA	Succinate--CoA ligase [ADP-forming] subunit beta, mitochondrial	96900000	131000000	111000000	1.12967e+08	77100000	62300000	108000000	8.24667e+07	30500000
P05389	P05389	RLA2_DROME	RpLP2	Large ribosomal subunit protein P2	59300000	56300000	54800000	56800000	99500000	65200000	96300000	87000000	30200000
P11147	C7LA75;P11147	HSP7D_DROME	Hsc70-4	Heat shock 70 kDa protein cognate 4	85200000	129000000	113000000	1.09067e+08	68500000	62400000	108000000	7.96333e+07	2.94333e+07
Q9VAN7	Q9VAN7	Q9VAN7_DROME	Pglym78	Phosphoglycerate mutase	136000000	126000000	116000000	126000000	66400000	92400000	133000000	9.72667e+07	2.87333e+07
Q9VLC5	Q9VLC5	Q9VLC5_DROME	Aldh	Aldehyde dehydrogenase	75000000	100000000	77600000	84200000	51000000	55100000	61500000	5.58667e+07	2.83333e+07
Q9V3W0	Q9V3W0	UK114_DROME	UK114	RutC family protein UK114	45300000	62900000	61700000	5.66333e+07	15700000	22800000	47900000	28800000	2.78333e+07
A8DRW0	A8DRW0	A8DRW0_DROME	Cpr49Aa	Cuticular protein 49Aa	127000000	115000000	88600000	110200000	87900000	72000000	88000000	8.26333e+07	2.75667e+07
M9NH07	M9NH07;M9PHR2	M9NH07_DROME	up	Upheld, isoform N	73700000	68300000	89400000	7.71333e+07	90000000	110000000	113000000	1.04333e+08	27200000
O62619	O62619	KPYK_DROME	PyK	Pyruvate kinase	103000000	116000000	103000000	1.07333e+08	56400000	81600000	103000000	8.03333e+07	27000000
A1ZA73	A1ZA73	A1ZA73_DROME	Strn-Mlck	Stretchin-Mlck, isoform R	116000000	127000000	124000000	1.22333e+08	72600000	85600000	129000000	9.57333e+07	26600000
C0HLZ9;C0HM00	C0HLZ9;C0HM00	BARA1_DROME;BARA2_DROME	BaraA1;BaraA2	Baramicin A1	36800000	22400000	51300000	3.68333e+07	15900000	8210000	8030000	1.07133e+07	26120000
Q7JX87	A1Z892;Q7JX87;A1Z893	Q7JX87_DROME	Prx6c	Peroxiredoxin 2540-2	35200000	37900000	42200000	3.84333e+07	9490000	11600000	17700000	12930000	2.55033e+07
P45594	P45594	CADF_DROME	tsr	Cofilin/actin-depolymerizing factor homolog	31800000	84400000	60400000	5.88667e+07	21500000	32400000	46200000	3.33667e+07	25500000
P29613	P29613	TPIS_DROME	Tpi	Triosephosphate isomerase	97500000	141000000	111000000	116500000	63100000	103000000	108000000	9.13667e+07	2.51333e+07
Q94522	Q94522	SUCA_DROME	Scsalpha1	Succinate--CoA ligase [ADP/GDP-forming] subunit alpha, mitochondrial	85700000	91200000	83000000	8.66333e+07	54500000	60200000	70600000	6.17667e+07	2.48667e+07
Q960M4	Q960M4	Q960M4_DROME	Prx5	Peroxiredoxin-5	58500000	93000000	58900000	7.01333e+07	33000000	50800000	52700000	45500000	2.46333e+07
Q9VWV6	Q9VWV6	Q9VWV6_DROME	Tsf1	Transferrin	42000000	42100000	68200000	5.07667e+07	30900000	13500000	34100000	2.61667e+07	24600000
Q9VJ86	Q9VJ86	Q9VJ86_DROME	bsf	Bicoid stability factor	33800000	27900000	26600000	2.94333e+07	35300000	57600000	68000000	5.36333e+07	24200000
Q8IN43	Q8IN43	TOTC_DROME	TotC	Protein Turandot C	14300000	49000000	38400000	33900000	28100000	1040000	1530000	1.02233e+07	2.36767e+07
Q24439	Q24439	ATPO_DROME	ATPsynO	ATP synthase subunit O, mitochondrial	177000000	187000000	195000000	1.86333e+08	134000000	150000000	205000000	163000000	2.33333e+07
Q95TZ7	E1JI73;E1JI74;E1JI76;Q058U1;Q7KUB5;Q86BH5;Q86BH6;Q8IQB4;Q95TZ7;Q9VSN0;Q9VSN2	Q95TZ7_DROME	Zasp66	GH19182p	67600000	66300000	67600000	6.71667e+07	40800000	42200000	48700000	43900000	2.32667e+07
P17336	P17336	CATA_DROME	Cat	Catalase	54700000	67500000	55100000	59100000	31600000	37900000	41000000	3.68333e+07	2.22667e+07
Q9VKM3	Q9VKM3	Q9VKM3_DROME	ATPsynG	ATP synthase subunit	46100000	87500000	79900000	7.11667e+07	54300000	110000000	114000000	9.27667e+07	21600000
P41964	P41964	DMYC_DROME	Drs	Drosomycin	30200000	38200000	30500000	3.29667e+07	9410000	15300000	11000000	1.19033e+07	2.10633e+07
Q9VIX7	M9PDP3;Q8INW9;Q9VIX7	Q9VIX7_DROME	fon	Fondue, isoform B	30000000	16800000	22300000	2.30333e+07	3340000	1010000	1930000	2.09333e+06	20940000
Q9V4E0	Q9V4E0	Q9V4E0_DROME	ND-49	Complex I-49kD	46900000	47100000	49400000	47800000	16800000	16600000	47300000	26900000	20900000
Q9VSA9	Q9VSA9	Q9VSA9_DROME	Dmel\CG7409	CG7409	33400000	69500000	48900000	50600000	28900000	27500000	33200000	2.98667e+07	2.07333e+07
M9PCG1;Q9VM14	M9PCA2;M9PCG1;M9PCU4;Q7KTK9;Q9VM14	M9PCG1_DROME;Q9VM14_DROME	muc	Dihydrolipoamide acetyltransferase component of pyruvate dehydrogenase complex	82700000	158000000	117000000	1.19233e+08	64100000	90500000	141000000	9.85333e+07	20700000
Q9VX77	Q9VX77	Q9VX77_DROME	Chchd2	Coiled-coil-helix-coiled-coil-helix domain containing 2, isoform A	11200000	25800000	31400000	22800000	528592	2030000	3850000	2.1362e+06	2.06638e+07
M9MS77	M9MS77	M9MS77_DROME	Dmel\CG42704	Uncharacterized protein	30800000	47100000	50100000	4.26667e+07	11000000	21600000	34400000	2.23333e+07	2.03333e+07
Q9W2U8	Q9W2U8	Q9W2U8_DROME	Neb-cGP	ATP synthase membrane subunit K, mitochondrial	64300000	91800000	67000000	7.43667e+07	67400000	27800000	69300000	5.48333e+07	1.95333e+07
P13607	A0A0B4KGG8;E1JIR4;P13607	ATNA_DROME	Atpalpha	Sodium/potassium-transporting ATPase subunit alpha	104000000	154000000	129000000	129000000	94600000	116000000	118000000	1.09533e+08	1.94667e+07
Q9VGQ1	Q9VGQ1	Q9VGQ1_DROME	alpha-KGDHC	Dihydrolipoyllysine-residue succinyltransferase component of 2-oxoglutarate dehydrogenase complex, mitochondrial	63800000	57300000	63600000	6.15667e+07	37100000	37000000	52500000	42200000	1.93667e+07
P83967	P83967	ACT6_DROME	Act88F	Actin, indirect flight muscle	181000000	279000000	144000000	2.01333e+08	183000000	192000000	171000000	182000000	1.93333e+07
Q9VKI8	Q9VKI8	Q9VKI8_DROME	GH26	GH03305p	34900000	45000000	42200000	40700000	18200000	15400000	30500000	2.13667e+07	1.93333e+07
Q01604	Q01604;M9PCE0	PGK_DROME	Pgk	Phosphoglycerate kinase	87300000	108000000	79000000	9.14333e+07	64600000	70000000	82300000	72300000	1.91333e+07
Q9VWD1	Q8IQW2;Q9VWD1	Q9VWD1_DROME	COX6B	Cytochrome c oxidase subunit	92000000	156000000	111000000	1.19667e+08	46000000	113000000	143000000	1.00667e+08	19000000
Q9W334	Q9W334;X2JEM4	RS28_DROME	RpS28b	Small ribosomal subunit protein eS28	21600000	37200000	23500000	2.74333e+07	42800000	50200000	46200000	46400000	1.89667e+07
Q94516	Q94516	AT5F1_DROME	ATPsynB	ATP synthase subunit b, mitochondrial	91800000	112000000	95000000	99600000	64000000	78100000	100000000	80700000	18900000
P19351	P19351;B9EQV5;E1JJP0;M9NH07;M9PHJ0;M9PHR2;M9PJM6;X2JBP9	TNNT_DROME	up	Troponin T, skeletal muscle	171000000	205000000	248000000	208000000	160000000	234000000	285000000	2.26333e+08	1.83333e+07
Q8IRQ5;Q9W3X6	Q8IRQ5;Q9W3X6;Q9VTI5	Q8IRQ5_DROME;Q9W3X6_DROME	Fum1	fumarate hydratase	49100000	81200000	67500000	6.59333e+07	26500000	42700000	73600000	47600000	1.83333e+07
Q9VWH4	Q9VWH4	IDH3A_DROME	Idh3a	Probable isocitrate dehydrogenase [NAD] subunit alpha, mitochondrial	107000000	209000000	188000000	168000000	72500000	168000000	209000000	1.49833e+08	1.81667e+07
Q9VIQ8	Q9VIQ8	Q9VIQ8_DROME	COX4	Cytochrome c oxidase subunit 4	74500000	137000000	124000000	1.11833e+08	76600000	177000000	136000000	1.29867e+08	1.80333e+07
P35554	P35554;M9PD14	FTN_DROME	fln	Flightin	80900000	186000000	165000000	1.43967e+08	137000000	142000000	207000000	162000000	1.80333e+07
O97428	O97428;Q8IRS7	O97428_DROME	cib	Ciboulot, isoform A	56800000	48000000	48900000	5.12333e+07	38300000	26000000	35400000	3.32333e+07	18000000
P25007	P25007	PPIA_DROME	Cyp1	Peptidyl-prolyl cis-trans isomerase	52700000	94900000	65500000	7.10333e+07	59300000	43400000	57200000	53300000	1.77333e+07
Q8SZM2	Q8SZM2	Q8SZM2_DROME	Vajk2	RH04334p	10700000	5710000	8690000	8.36667e+06	11100000	35800000	31200000	2.60333e+07	1.76667e+07
Q9V3Y7	Q9V3Y7	Q9V3Y7_DROME	BG:DS01759.2	Uncharacterized protein, isoform A	11200000	14500000	33400000	19700000	2210000	1730000	2740000	2.22667e+06	1.74733e+07
Q0E8E8	Q0E8E8	Q0E8E8_DROME	Mpcp2	MIP08013p1	77300000	134000000	116000000	109100000	71800000	85400000	118000000	9.17333e+07	1.73667e+07
P17704	P17704	RS17_DROME	RpS17	Small ribosomal subunit protein eS17	17400000	29700000	41300000	2.94667e+07	36700000	40200000	63600000	4.68333e+07	1.73667e+07
P35415	P35415;A4V1N8	MYSP1_DROME	Prm	Paramyosin, long form	98100000	144000000	121000000	1.21033e+08	74300000	102000000	135000000	1.03767e+08	1.72667e+07
Q9VD58	Q9VD58	Q9VD58_DROME	Idh3b	GH26270p	57000000	90700000	76600000	7.47667e+07	31200000	56400000	85000000	5.75333e+07	1.72333e+07
Q9W1N3	Q9W1N3	Q9W1N3_DROME	levy	Levy, isoform A	38000000	55700000	45400000	4.63667e+07	9400000	27800000	50300000	2.91667e+07	17200000
Q7K5K3	Q7K5K3	ODPB_DROME	Pdhb	Pyruvate dehydrogenase E1 component subunit beta, mitochondrial	103000000	159000000	137000000	133000000	78700000	108000000	161000000	115900000	17100000
Q9W402	Q9W402	Q9W402_DROME	ND-B16.6	NADH dehydrogenase [ubiquinone] 1 alpha subcomplex subunit 13	39800000	25800000	29500000	31700000	45900000	49900000	50300000	48700000	17000000
P06607	P06607;X2JEX8	VIT3_DROME	Yp3	Vitellogenin-3	134000000	369000000	288000000	2.63667e+08	272000000	114000000	354000000	2.46667e+08	17000000
Q76NR6;Q9VYR1	Q76NR6;Q9VYR1	Q76NR6_DROME;Q9VYR1_DROME	regucalcin	Regucalcin, isoform D	35300000	48600000	37500000	4.04667e+07	28700000	18100000	23600000	2.34667e+07	17000000
Q9VU35	Q9VU35	Q9VU35_DROME	Dmel\CG11267	RH34413p	39100000	69300000	82500000	6.36333e+07	50100000	81600000	110000000	8.05667e+07	1.69333e+07
O18640	O18640;M9PCC1	GBLP_DROME	Rack1	Small ribosomal subunit protein RACK1	39700000	65100000	49400000	51400000	61400000	55600000	87300000	68100000	16700000
Q94514	A0A0B4KFT0;Q94514	COX5A_DROME	COX5A	Cytochrome c oxidase subunit 5A, mitochondrial	161000000	215000000	182000000	186000000	137000000	223000000	248000000	2.02667e+08	1.66667e+07
Q9V597	Q9V597	RL31_DROME	RpL31	Large ribosomal subunit protein eL31	24900000	27700000	25500000	2.60333e+07	39400000	44200000	43800000	4.24667e+07	1.64333e+07
P48149	E1JJM9;P48149;Q7KR04	RS15A_DROME	RpS15Aa	Small ribosomal subunit protein uS8A	35600000	46400000	42800000	41600000	65900000	43500000	64100000	5.78333e+07	1.62333e+07
P23779	P23779	CYTL_DROME	Cys	Cystatin-like protein	40800000	21300000	59000000	4.03667e+07	24300000	16900000	31500000	2.42333e+07	1.61333e+07
Q95NH6	Q95NH6	ATTC_DROME	AttC	Attacin-C	23400000	5970000	19900000	1.64233e+07	769853	34565.1	404931	403116	1.60202e+07
Q9VQ29	Q9VQ29	Q9VQ29_DROME	RFeSP	Cytochrome b-c1 complex subunit Rieske, mitochondrial	117000000	214000000	165000000	1.65333e+08	60300000	149000000	239000000	1.49433e+08	15900000
P08879	P08879;A0A0B4LHX6;A0A0B4LJ12	NDKA_DROME	awd	Nucleoside diphosphate kinase	49300000	68200000	69400000	62300000	77800000	66200000	90200000	7.80667e+07	1.57667e+07
Q9V4N3	Q9V4N3	CYB5_DROME	Cyt-b5	Cytochrome b5	55600000	61600000	41700000	5.29667e+07	36900000	42700000	32000000	37200000	1.57667e+07
Q06521	Q06521	VTU3_DROME	Vm34Ca	Vitelline membrane protein Vm34Ca	5630000	3810000	1060000	3500000	41200000	8550000	7510000	1.90867e+07	1.55867e+07
P29327	P29327;Q95TP9	RS6_DROME	RpS6	Small ribosomal subunit protein eS6	47800000	59400000	59700000	5.56333e+07	70200000	61300000	81700000	7.10667e+07	1.54333e+07
Q95RB2	Q95RB2	Q95RB2_DROME	Cpr49Ae	Cuticular protein 49Ae	238000000	366000000	451000000	3.51667e+08	255000000	350000000	496000000	367000000	1.53333e+07
P41126	M9PFF0;P41126	RL13_DROME	RpL13	Large ribosomal subunit protein eL13	11600000	28800000	29000000	2.31333e+07	17900000	41500000	55500000	38300000	1.51667e+07
Q9W237	A0A0B4LG52;Q9W237	RS16_DROME	RpS16	Small ribosomal subunit protein uS9	7920000	29400000	27700000	2.16733e+07	21200000	43400000	45700000	3.67667e+07	1.50933e+07
M9NEP1	M9NEP1	M9NEP1_DROME	Mhc	Myosin heavy chain, isoform T	145000000	380000000	305000000	2.76667e+08	165000000	295000000	325000000	2.61667e+08	15000000
Q9VQT7	Q9VQT7	Q9VQT7_DROME	Dmel\CG16713	RH15675p	11100000	23300000	22100000	1.88333e+07	2700000	2900000	6020000	3.87333e+06	14960000
Q9VAI6	Q9VAI6;D1FYT3	OB99B_DROME	Obp99b	General odorant-binding protein 99b	6200000	2750000	10900000	6.61667e+06	2060000	11600000	50700000	2.14533e+07	1.48367e+07
Q8IQG9;Q9VTV3	Q8IQG9;Q9VTV3	Q8IQG9_DROME;Q9VTV3_DROME	Ak1	Adenylate kinase 1, isoform B	33100000	39200000	35600000	3.59667e+07	10800000	21000000	31900000	2.12333e+07	1.47333e+07
P06604	P06603;P06604;P06605	TBA2_DROME	alphaTub85E	Tubulin alpha-2 chain	88200000	126000000	122000000	1.12067e+08	94900000	96300000	101000000	97400000	1.46667e+07
Q9VD01	Q9VD01	Q9VD01_DROME	Pebp1	LP12095p	2790000	6480000	2660000	3.97667e+06	11200000	19700000	24500000	1.84667e+07	14490000
Q00637	Q00637;A0A0B4LGQ1	SODM_DROME	Sod2	Superoxide dismutase [Mn], mitochondrial	27200000	35500000	23600000	2.87667e+07	7460000	11800000	23600000	1.42867e+07	14480000
O97418	O97418	O97418_DROME	ND-B14.5A	NADH dehydrogenase [ubiquinone] 1 alpha subcomplex subunit 7	6390000	45200000	54900000	3.54967e+07	6700000	53100000	89900000	49900000	1.44033e+07
Q8IQW5	Q8IQW5	Q8IQW5_DROME	HspB8	RE23625p	17500000	37200000	35500000	3.00667e+07	10200000	20800000	16000000	1.56667e+07	14400000
P41093	P41093	RL18A_DROME	RpL18A	Large ribosomal subunit protein eL20	11000000	21700000	25400000	1.93667e+07	21100000	35800000	44300000	3.37333e+07	1.43667e+07
P06603;P06605	P06603;P06605	TBA1_DROME;TBA3_DROME	alphaTub84B;alphaTub84D	Tubulin alpha-1 chain	119000000	150000000	117000000	1.28667e+08	139000000	95900000	109000000	1.14633e+08	1.40333e+07
Q9W141	Q9W141	ATPK_DROME	ATPsynF	Putative ATP synthase subunit f, mitochondrial	231000000	318000000	359000000	3.02667e+08	216000000	271000000	379000000	2.88667e+08	14000000
P02572;P10987	P02572;P10987;X2JCP8	ACT1_DROME;ACT2_DROME	Act42A;Act5C	Actin-42A	128000000	209000000	146000000	161000000	132000000	143000000	166000000	147000000	14000000
P13060	P13060	EF2_DROME	eEF2	Eukaryotic translation elongation factor 2	57000000	76000000	75600000	6.95333e+07	78400000	75900000	95800000	8.33667e+07	1.38333e+07
P38979	P38979	RSSA_DROME	sta	Small ribosomal subunit protein uS2	22100000	28800000	27000000	2.59667e+07	35500000	38000000	45200000	3.95667e+07	13600000
Q7KVX1;Q9W4H6	Q7KVX1;Q9W4H6	Q7KVX1_DROME;Q9W4H6_DROME	Pdha	Pyruvate dehydrogenase E1 component subunit alpha	76100000	110000000	93300000	9.31333e+07	64300000	81500000	93400000	7.97333e+07	13400000
P09180	P09180	RL4_DROME	RpL4	Large ribosomal subunit protein uL4	16900000	28800000	25600000	2.37667e+07	31000000	33400000	46500000	3.69667e+07	13200000
P46223	P46223;X2JCS6	RL7A_DROME	RpL7A	Large ribosomal subunit protein eL8	19700000	23700000	21200000	2.15333e+07	32700000	32600000	38500000	34600000	1.30667e+07
C0HKA0;C0HKA1	C0HKA0;C0HKA1;X2JCX8	RS14A_DROME;RS14B_DROME	RpS14a;RpS14b	Small ribosomal subunit protein uS11A	18800000	64100000	47000000	43300000	43300000	54200000	71400000	56300000	13000000
P22464	P22464;A0A0B4KH34	ANXB9_DROME	AnxB9	Annexin B9	31000000	40300000	37400000	3.62333e+07	15800000	26100000	27900000	2.32667e+07	1.29667e+07
M9PE30;Q9VZI1	M9PE30;Q9VZI1	M9PE30_DROME;Q9VZI1_DROME	Chd64	Transgelin	21000000	27600000	34100000	2.75667e+07	12600000	16100000	15200000	1.46333e+07	1.29333e+07
Q8MLY8	Q8MLY8;A0A0B4K6N1	RS8_DROME	RpS8	Small ribosomal subunit protein eS8	22600000	28700000	25700000	2.56667e+07	37400000	35000000	43200000	3.85333e+07	1.28667e+07
M9NH88	M9NH88;M9PJQ5	M9NH88_DROME	wupA	Wings up A, isoform J	47400000	56800000	44200000	4.94667e+07	58100000	60500000	68100000	6.22333e+07	1.27667e+07
P07185	P07185	CH15_DROME	Cp15	Chorion protein S15	11000000	13100000	4580000	9560000	30800000	13000000	22800000	22200000	12640000
Q9VV75	Q9VV75	Q9VV75_DROME	UQCR-C2	AT02348p	115000000	114000000	113000000	114000000	89600000	92900000	122000000	101500000	12500000
Q70PY2	Q70PY2	PGSB1_DROME	PGRP-SB1	Peptidoglycan-recognition protein SB1	10400000	12900000	21300000	1.48667e+07	4160000	696473	2930000	2595491	1.22712e+07
P45884	P45884;Q9V751;E1JH67	ATTA_DROME	AttA	Attacin-A	13600000	4110000	20200000	1.26367e+07	494047	393003	291959	393003	1.22437e+07
Q9VNX4	Q9VNX4	Q9VNX4_DROME	P5CDh1	Multifunctional fusion protein	30100000	38500000	34100000	3.42333e+07	16600000	20500000	29700000	2.22667e+07	1.19667e+07
Q9V3P0	Q9V3P0;X2JF59	PRDX2_DROME	Prx2	Peroxiredoxin 2	39200000	53800000	52100000	4.83667e+07	26300000	41600000	41300000	36400000	1.19667e+07
P14199	P14199	REF2P_DROME	ref(2)P	Protein ref(2)P	9180000	20300000	14500000	14660000	3770000	3040000	1340000	2.71667e+06	1.19433e+07
P55830	P55830	RS3A_DROME	RpS3A	Small ribosomal subunit protein eS1	20400000	55400000	51100000	42300000	33600000	45000000	83800000	5.41333e+07	1.18333e+07
Q06559	G3M3A2;Q06559	RS3_DROME	RpS3	Small ribosomal subunit protein uS3	26100000	36100000	35100000	3.24333e+07	37700000	40500000	54600000	4.42667e+07	1.18333e+07
Q9VZQ8	Q8IRD3;Q8IRD4;Q9VZQ8	Q9VZQ8_DROME	Gtpx	Glutathione peroxidase	27700000	33300000	31000000	3.06667e+07	18200000	20200000	18300000	18900000	1.17667e+07
P82147	P82147;A0A0B4KEY5	L2EFL_DROME	l(2)efl	Protein lethal(2)essential for life	16900000	21000000	24100000	2.06667e+07	5900000	7370000	13800000	9.02333e+06	1.16433e+07
P35416	P35416;A4V1N9;M9NDM6	MYSP2_DROME	Prm	Paramyosin, short form	60700000	76200000	83700000	7.35333e+07	62700000	91100000	101000000	8.49333e+07	11400000
Q0E8R1	M9PFQ2;Q0E8R1;Q8SXD5	Q0E8R1_DROME	vir-1	FI07211p	29700000	19100000	25000000	24600000	22800000	12300000	4630000	1.32433e+07	1.13567e+07
Q9XY35	Q9XY35	QCR9_DROME	ox	Cytochrome b-c1 complex subunit 9	50100000	87300000	49700000	6.23667e+07	46500000	52200000	54500000	5.10667e+07	11300000
A1ZBU5	A1ZBU5	A1ZBU5_DROME	GNBP-like3	GNBP-like 3	10700000	5870000	23100000	1.32233e+07	758817	1370000	3890000	2.00627e+06	11217061
A1Z8H1	A1Z8H1	A1Z8H1_DROME	Cpr47Ea	Cuticular protein 47Ea	32600000	35100000	35500000	34400000	29700000	52500000	54600000	45600000	11200000
A1ZA47	A1ZA47;A0A0B4KER6;A0A0B4KEW3;A0A0B4KFR8;A0A0B4LGL0;A0A126GUN6;G3JX27;G3JX28;G3JX29;G3JX30;G3JX32;G3JX33	ZASP_DROME	Zasp52	PDZ and LIM domain protein Zasp	41900000	41600000	37800000	4.04333e+07	22500000	28700000	37300000	29500000	1.09333e+07
P25992	P25992;A0A0B4KHA1	YEMA_DROME	yem	yemanuclein	10655000	13000000	8310000	10655000	9110.69	8350.39	7590.08	8350.39	1.06466e+07
P61851	P61851	SODC_DROME	Sod1	Superoxide dismutase [Cu-Zn]	77300000	78600000	77000000	7.76333e+07	62000000	72400000	66800000	6.70667e+07	1.05667e+07
P49630	P49630;X2JC35	RL36_DROME	RpL36	Large ribosomal subunit protein eL36	10400000	16700000	14000000	13700000	18700000	27700000	26000000	2.41333e+07	1.04333e+07
Q9I7S8	Q9I7S8;F0JAN1	PUR6_DROME	Paics	Bifunctional phosphoribosylaminoimidazole carboxylase/phosphoribosylaminoimidazole succinocarboxamide synthetase	21600000	28900000	23600000	24700000	15000000	11400000	16500000	14300000	10400000
Q9VCI3	Q9VCI3;A0A0B4KHZ1	LSD1_DROME	Lsd-1	Lipid storage droplets surface-binding protein 1	6300000	1680000	6080000	4.68667e+06	10700000	24700000	9760000	1.50533e+07	1.03667e+07
Q02748	C9QP42;Q02748	IF4A_DROME	eIF4A	Eukaryotic initiation factor 4A	26600000	34300000	33600000	31500000	16500000	14500000	32400000	2.11333e+07	1.03667e+07
Q9VNL0	A8JQU3;Q9VNL0	Q9VNL0_DROME	Gasp	Gasp, isoform A	7110000	4940000	6530000	6.19333e+06	3040000	24300000	21700000	1.63467e+07	1.01533e+07
Q9VA91	Q9VA91;Q8IMI7	RS7_DROME	RpS7	Small ribosomal subunit protein eS7	15300000	36600000	41500000	3.11333e+07	27700000	36400000	59600000	4.12333e+07	10100000
Q9W303	Q9W303;X2JEB6	IDGF4_DROME	Idgf4	Chitinase-like protein Idgf4	11800000	18800000	35100000	21900000	13000000	7000000	15400000	11800000	10100000
Q9V3W2	Q9V3W2	Q9V3W2_DROME	ND-B17	NADH dehydrogenase [ubiquinone] 1 beta subcomplex subunit 6	45900000	41500000	46900000	4.47667e+07	35000000	20700000	48700000	34800000	9.96667e+06
P84029	X2J6D4;P84029	CYC2_DROME	Cyt-c-p	Cytochrome c-2	89800000	107000000	96500000	9.77667e+07	108000000	143000000	72200000	1.07733e+08	9.96667e+06
E1JHJ5	E1JHJ5;M9NF46	E1JHJ5_DROME	Mhc	Myosin heavy chain, isoform P	748438	81300000	79700000	53916146	107000000	28300000	56000000	6.37667e+07	9.85052e+06
Q7JR58	Q7JR58	Q7JR58_DROME	Echs1	Enoyl-CoA hydratase, short chain 1, isoform A	24300000	46000000	36400000	3.55667e+07	12900000	24800000	39800000	2.58333e+07	9.73333e+06
M9PED1;Q9VZZ7	M9PED1;Q9VZZ7	M9PED1_DROME;Q9VZZ7_DROME	BcDNA:GH02340	Uncharacterized protein, isoform B	12100000	12100000	27700000	17300000	33900000	16200000	31000000	2.70333e+07	9.73333e+06
P07487	P07486;P07487;M9PJN8	G3P2_DROME	Gapdh2	Glyceraldehyde-3-phosphate dehydrogenase 2	136000000	281000000	234000000	217000000	134000000	206000000	282000000	2.07333e+08	9.66667e+06
P05303	A4V3Q6;P05303	EF1A2_DROME	eEF1alpha2	Elongation factor 1-alpha 2	15800000	21600000	11300000	1.62333e+07	13200000	43000000	20300000	25500000	9.26667e+06
Q6IDF5	Q6IDF5	Q6IDF5_DROME	ND-B15	NADH dehydrogenase [ubiquinone] 1 beta subcomplex subunit 4	15000000	23500000	29600000	22700000	27900000	31300000	36500000	31900000	9200000
Q9VK39	Q9VK39	Q9VK39_DROME	BcDNA:RH70154	FI09204p	20800000	7980000	12000000	1.35933e+07	7450000	4490000	1280000	4.40667e+06	9.18667e+06
Q9VXZ0	Q9VXZ0	Q9VXZ0_DROME	ND-B18	NADH dehydrogenase [ubiquinone] 1 beta subcomplex subunit 7	10500000	19200000	15200000	1.49667e+07	5760000	2720000	8880000	5.78667e+06	9180000
O77134	O77134	O77134_DROME	ATPsynE	ATP synthase subunit e, mitochondrial	32500000	21900000	26300000	26900000	40200000	24200000	43700000	3.60333e+07	9.13333e+06
P46222	P46222;A0A0B4LGZ5	RL11_DROME	RpL11	Large ribosomal subunit protein uL5	14700000	20400000	19700000	1.82667e+07	26500000	20900000	34800000	27400000	9.13333e+06
Q9W2M4	Q9W2M4	Q9W2M4_DROME	Dmel\CG10527	Farnesoic acid O-methyl transferase domain-containing protein	9920000	22700000	15700000	1.61067e+07	16100000	39200000	20300000	25200000	9.09333e+06
Q8SY61	Q8SY61;A0A0B4LGZ8	OB56D_DROME	Obp56d	General odorant-binding protein 56d	11900000	25000000	27300000	21400000	7130000	12600000	17300000	1.23433e+07	9.05667e+06
Q9V3D4	Q9V3D4;D4G7B1	IDGF2_DROME	Idgf2	Chitinase-like protein Idgf2	10500000	12500000	22700000	1.52333e+07	6340000	4960000	7320000	6.20667e+06	9.02667e+06
Q9GU68	Q9GU68	IF5A_DROME	eEF5	Eukaryotic translation initiation factor 5A	33000000	41600000	35200000	36600000	10900000	29300000	42600000	27600000	9000000
Q7K569	Q7K569	Q7K569_DROME	Gpo1	Glycerol-3-phosphate dehydrogenase	105000000	61800000	67000000	7.79333e+07	66800000	44200000	96000000	69000000	8.93333e+06
Q9VGS3	Q9VGS3	Q9VGS3_DROME	SdhC	RH44771p	50800000	31100000	30900000	37600000	14500000	20800000	50900000	2.87333e+07	8.86667e+06
Q7KTJ7	M9PCW5;Q7KTJ7;Q8IPG9	Q7KTJ7_DROME	Bsg	Basigin, isoform G	15500000	23200000	20400000	19700000	7750000	10800000	14000000	10850000	8850000
P20432	P20432	GSTD1_DROME	GstD1	Glutathione S-transferase D1	9090000	19700000	23800000	17530000	4820000	6720000	14800000	8780000	8750000
Q8T3U2	Q8T3U2;A0A0B4LFD9	RS23_DROME	RpS23	Small ribosomal subunit protein uS12	5050000	15500000	15300000	11950000	7090000	24600000	30400000	2.06967e+07	8.74667e+06
Q9W457	B7Z0X1;Q9W457	Q9W457_DROME	Shmt	Serine hydroxymethyltransferase	15700000	22800000	17900000	18800000	10900000	7240000	12100000	10080000	8720000
A1ZB61	A1ZB61	A1ZB61_DROME	BomBc2	Bomanin bicipital 2, isoform A	21400000	11000000	8050000	1.34833e+07	7280000	5130000	2040000	4.81667e+06	8.66667e+06
P91929	P91929;A4V383	NDUAA_DROME	ND-42	NADH dehydrogenase [ubiquinone] 1 alpha subcomplex subunit 10, mitochondrial	39100000	21400000	25800000	2.87667e+07	39900000	32500000	39700000	3.73667e+07	8600000
P55935	P55935;C6SUW3	RS9_DROME	RpS9	Small ribosomal subunit protein uS4	4850000	19900000	24300000	16350000	11000000	22100000	41500000	2.48667e+07	8.51667e+06
Q7JZZ3	Q7JZZ3	Q7JZZ3_DROME	Dmel\CG13321	RE03883p	13200000	27600000	23500000	2.14333e+07	13700000	9320000	15800000	12940000	8.49333e+06
A0A0B4KHJ9	A0A0B4KHJ9	A0A0B4KHJ9_DROME	Tm2	Tropomyosin 2, isoform E	29300000	26600000	26800000	2.75667e+07	32000000	43600000	32400000	36000000	8.43333e+06
P31009	P31009;M9PB84	RS2_DROME	RpS2	Small ribosomal subunit protein uS5	19000000	30100000	23700000	2.42667e+07	28400000	27000000	42700000	32700000	8.43333e+06
P22700	A0A0B4LGB7;P22700	ATC1_DROME	SERCA	Calcium-transporting ATPase sarcoplasmic/endoplasmic reticulum type	273000000	445000000	402000000	3.73333e+08	269000000	378000000	448000000	365000000	8.33333e+06
Q9U3Z7	Q9U3Z7;D2NUK9	NH2L1_DROME	hoip	NHP2-like protein 1 homolog	11700000	13000000	22400000	15700000	7080000	3490000	11800000	7.45667e+06	8.24333e+06
Q9VLW1	Q9VLW1	Q9VLW1_DROME	lectin-28C	Lectin type C	9750000	11200000	14900000	11950000	2760000	3190000	5290000	3.74667e+06	8.20333e+06
Q8SY19	Q8SY19;Q8SY70	Q8SY19_DROME	Mgstl	glutathione transferase	18100000	25800000	23000000	22300000	11300000	13200000	17800000	14100000	8200000
P26308	P26308;A4V4I0	GBB1_DROME	Gbeta13F	Guanine nucleotide-binding protein subunit beta-1	11700000	29000000	21100000	20600000	7140000	13800000	16600000	1.25133e+07	8.08667e+06
P32100	P32100;X2J5G6	RL7_DROME	RpL7	Large ribosomal subunit protein uL30	12800000	25000000	24900000	20900000	22500000	26600000	37800000	2.89667e+07	8.06667e+06
Q9V8Y2	Q9V8Y2	OB56A_DROME	Obp56a	General odorant-binding protein 56a	8900000	6200000	14000000	9700000	19000000	13400000	20500000	1.76333e+07	7.93333e+06
P25843	P25843;M9NEU5	PROF_DROME	chic	Profilin	9820000	13600000	13900000	12440000	3710000	1580000	8250000	4.51333e+06	7.92667e+06
Q9W022	Q9W022	Q9W022_DROME	Dmel\CG8993	GEO01508p1	16600000	23700000	27300000	2.25333e+07	11700000	14600000	17600000	1.46333e+07	7900000
M9PDX8	M9PDX8;Q7JS69	M9PDX8_DROME	nrv3	Nervana 3, isoform E	28400000	36700000	31500000	32200000	17000000	28500000	27600000	2.43667e+07	7.83333e+06
Q94519	Q94519;M9PDU4	ACPM_DROME	ND-ACP	Acyl carrier protein, mitochondrial	43000000	35900000	44700000	41200000	22600000	28200000	49600000	3.34667e+07	7.73333e+06
Q9VVH5	Q9VVH5	Q9VVH5_DROME	UQCR-Q	Cytochrome b-c1 complex subunit 8	19100000	11900000	16500000	1.58333e+07	33800000	15900000	20900000	2.35333e+07	7700000
P47938	P47938;X2JDR5	THIO1_DROME	dhd	Thioredoxin-1	1850000	4230000	3520000	3200000	6360000	4810000	21500000	10890000	7690000
P20477	P20477;E1JHQ1	GLNA1_DROME	Gs1	Glutamine synthetase 1, mitochondrial	20700000	28000000	21800000	23500000	10900000	20400000	16300000	1.58667e+07	7.63333e+06
P52034	P52034;A0A0B4K7L1;A0A0B4KFI7	PFKA_DROME	Pfk	ATP-dependent 6-phosphofructokinase	26900000	35500000	31600000	3.13333e+07	18900000	21000000	31200000	23700000	7.63333e+06
P41042	P41042;X2JGM9	RS4_DROME	RpS4	Small ribosomal subunit protein eS4	5300000	13300000	12300000	10300000	12600000	16800000	24400000	1.79333e+07	7.63333e+06
Q9Y119	Q9Y119	Q9Y119_DROME	Tps1	BcDNA.GH08860	29900000	29100000	32600000	3.05333e+07	22100000	20100000	26500000	22900000	7.63333e+06
P02844	P02844;X2JB25	VIT2_DROME	Yp2	Vitellogenin-2	43200000	143000000	109000000	98400000	87200000	46700000	184000000	1.05967e+08	7.56667e+06
P52029	P52029	G6PI_DROME	Pgi	Glucose-6-phosphate isomerase	56400000	59900000	45600000	5.39667e+07	46200000	43900000	49300000	4.64667e+07	7500000
Q8IPY3	Q8IPY3;Q9VQ61	Q8IPY3_DROME	Got2	Aspartate aminotransferase	15600000	38700000	45300000	33200000	15700000	24500000	36900000	25700000	7500000
Q9VBH8	Q9VBH8;Q9VHE5	Q9VBH8_DROME	RpL34a	Large ribosomal subunit protein eL34	9180000	25700000	17500000	17460000	5400000	6580000	17900000	9960000	7500000
P42281	P42281	ACBP_DROME	Acbp2	Acyl-CoA-binding protein homolog	25300000	48400000	39700000	37800000	20000000	31200000	39800000	3.03333e+07	7.46667e+06
Q9VLT7	Q9VLT7	Q9VLT7_DROME	RpL36A	IP17351p	2280000	8110000	9710000	6700000	6460000	16900000	19100000	1.41533e+07	7.45333e+06
P07186	P07186	CH19_DROME	Cp19	Chorion protein S19	4480000	3740000	1350000	3190000	17600000	6250000	8080000	1.06433e+07	7.45333e+06
Q8IR95	Q8IR95	Q8IR95_DROME	ssp7	GEO09608p1	15500000	9670000	16900000	1.40233e+07	7770000	5460000	6610000	6.61333e+06	7410000
P47947	A0A0B4K6P6;P47947	TNNC1_DROME	TpnC41C	Troponin C, isoform 1	57700000	31900000	40900000	43500000	47800000	55400000	49500000	50900000	7400000
Q9W0A8	Q9W0A8	Q9W0A8_DROME	RpL23A	FI01658p	8680000	11700000	13100000	11160000	15600000	18300000	21700000	1.85333e+07	7.37333e+06
Q500Y7	Q500Y7	Q500Y7_DROME	UQCR-6.4	GEO11443p1	17100000	80700000	64300000	5.40333e+07	16900000	47100000	76000000	4.66667e+07	7.36667e+06
O18332	O18332	O18332_DROME	Rab1	FI01544p	20800000	25500000	20800000	2.23667e+07	13200000	13400000	18700000	15100000	7.26667e+06
P41094	P41094	RS18_DROME	RpS18	Small ribosomal subunit protein uS13	12300000	24100000	25400000	20600000	23200000	23900000	36300000	27800000	7200000
P07183	P07183	CH38_DROME	Cp38	Chorion protein S38	1520000	2140000	1630000	1.76333e+06	10100000	5910000	10800000	8.93667e+06	7.17333e+06
Q9VEY5	Q9VEY5	Q9VEY5_DROME	Mic26-27	MICOS complex subunit	25000000	22100000	20500000	2.25333e+07	14800000	14100000	17200000	1.53667e+07	7.16667e+06
P16378	P16378	GNAO_DROME	Galphao	G protein alpha o subunit	15000000	17200000	15900000	1.60333e+07	8330000	7300000	11000000	8.87667e+06	7.15667e+06
Q9VWG3	Q9VWG3;M9NEQ9	RS10B_DROME	RpS10b	Small ribosomal subunit protein eS10B	14000000	29100000	33400000	25500000	17300000	41600000	38700000	3.25333e+07	7.03333e+06
Q9VXI6	Q9VXI6	Q9VXI6_DROME	UQCR-14	Cytochrome b-c1 complex subunit 7	82800000	104000000	88000000	91600000	101000000	71900000	123000000	9.86333e+07	7.03333e+06
P18929	P18929	NU1M_DROME	mt:ND1	NADH-ubiquinone oxidoreductase chain 1	10100000	16500000	21500000	1.60333e+07	15000000	11400000	42600000	23000000	6.96667e+06
P91891	P91891;M9PI82	MO25_DROME	Mo25	Protein Mo25	23300000	21700000	21700000	2.22333e+07	14200000	12900000	18800000	15300000	6.93333e+06
Q9VRF7	Q9VRF7;M9PI18	Q9VRF7_DROME	Mnr	GH09530p	10500000	6280000	7940000	8240000	1410000	1660000	896965	1.32232e+06	6.91768e+06
Q9VGS2	Q9VGS2;A0A126GUT1	TCTP_DROME	Tctp	Translationally-controlled tumor protein homolog	10900000	33800000	21900000	22200000	13800000	33100000	40300000	2.90667e+07	6.86667e+06
Q7JWE2	Q7JWE2	Q7JWE2_DROME	CG6183	GH09427p	6020000	9850000	9450000	8440000	2630000	1040000	1090000	1.58667e+06	6.85333e+06
Q9VHN7	Q7KSU6;Q9VHN7	Q9VHN7_DROME	anon-WO0118547.344	LP07963p	30900000	40200000	41100000	37400000	44000000	35300000	53400000	4.42333e+07	6.83333e+06
P11449	P11449;M9PCA1	VTU1_DROME	Vm26Aa	Vitelline membrane protein Vm26Aa	2250000	2640000	478175	1.78939e+06	18100000	3640000	3770000	8.50333e+06	6.71394e+06
P62152	P62152;A0A0B4LF57	CALM_DROME	Cam	Calmodulin	22900000	18200000	15000000	18700000	20500000	31900000	23800000	25400000	6700000
Q24407	Q24407;D1Z3A2	ATP5J_DROME	ATPsynCF6	ATP synthase-coupling factor 6, mitochondrial	192000000	453000000	174000000	273000000	146000000	457000000	236000000	2.79667e+08	6.66667e+06
P19889	P19889;M9PG76	RLA0_DROME	RpLP0	Large ribosomal subunit protein uL10	11300000	18900000	18300000	1.61667e+07	22500000	20000000	25900000	22800000	6.63333e+06
Q9VBU9	Q9VBU9	Q9VBU9_DROME	RpS27	40S ribosomal protein S27	6420000	35700000	23200000	2.17733e+07	26800000	27100000	31300000	28400000	6.62667e+06
Q9W1B9	Q9W1B9	Q9W1B9_DROME	RpL12	Large ribosomal subunit protein uL11	14100000	22100000	18000000	1.80667e+07	19900000	27800000	26300000	2.46667e+07	6600000
Q3YMU0	Q3YMU0	Q3YMU0_DROME	ERp60	Protein disulfide-isomerase (Fragment)	31400000	38200000	39900000	36500000	29800000	24100000	36000000	2.99667e+07	6.53333e+06
P54385	P54385;A0A0C4DHE7;Q8IMY1	DHE3_DROME	Gdh	Glutamate dehydrogenase, mitochondrial	69500000	79200000	80200000	76300000	59700000	60300000	89400000	69800000	6500000
Q9V9M7	Q9V9M7	Q9V9M7_DROME	RpL21	60S ribosomal protein L21	4920000	12900000	12900000	10240000	10100000	18000000	22100000	1.67333e+07	6.49333e+06
A0A0B4KGG1;Q9VHT6	A0A0B4KGG1;Q9VHT6	A0A0B4KGG1_DROME;Q9VHT6_DROME	Dmel\CG9626;Q9VHT6_DROME	Uncharacterized protein, isoform D	2100000	2990000	3020000	2.70333e+06	8040000	10700000	8850000	9.19667e+06	6.49333e+06
Q95TP9	Q95TP9	Q95TP9_DROME	RpS6	40S ribosomal protein S6	146835	2250000	1490000	1.29561e+06	727786	10500000	12100000	7.77593e+06	6480317
P24156	P24156;A0A023GQA5	PHB1_DROME	Phb1	Prohibitin 1	22900000	27200000	29500000	2.65333e+07	17000000	14700000	28500000	2.00667e+07	6.46667e+06
Q9VSP9	Q9VSP9	Q9VSP9_DROME	Acbp5	Acyl-CoA binding protein 5	2030000	7020000	6430000	5160000	3440000	10900000	20500000	1.16133e+07	6.45333e+06
Q9VXY7	Q9VXY7;Q0KHS6;Q0KHS7;X2JKC1	LSD2_DROME	Lsd-2	Lipid storage droplets surface-binding protein 2	5440000	5670000	6450000	5.85333e+06	5460000	16100000	15300000	1.22867e+07	6.43333e+06
A0A0B4KG35	A0A0B4JD82;A0A0B4KF84;A0A0B4KG35;A1ZA72	A0A0B4KG35_DROME	Strn-Mlck	Stretchin-Mlck, isoform U	130000000	97000000	94800000	1.07267e+08	107000000	119000000	115000000	1.13667e+08	6400000
P91938	A0A6H2EFX8;P91938	TRXR1_DROME	Trxr1	Thioredoxin reductase 1, mitochondrial	19600000	25000000	19900000	21500000	14800000	11700000	18900000	1.51333e+07	6.36667e+06
Q9VXX8	Q9VXX8;M9PH59	RL371_DROME	RpL37a	Large ribosomal subunit protein eL37A	8740000	12200000	9270000	10070000	15800000	17200000	16300000	1.64333e+07	6.36333e+06
O96553	O96553;A0A0B4K623	C1TC_DROME	pug	C-1-tetrahydrofolate synthase, cytoplasmic	11900000	15900000	15500000	1.44333e+07	9510000	5450000	9350000	8.10333e+06	6330000
A0A0B4KER6	A0A0B4KER6;A0A0B4KFR8;G3JX27;G3JX28;G3JX32	A0A0B4KER6_DROME	Zasp52	Z band alternatively spliced PDZ-motif protein 52, isoform N	19800000	12600000	12300000	14900000	9530000	6640000	9640000	8.60333e+06	6.29667e+06
A8JNU6	A8JNU6;Q9VVC5	A8JNU6_DROME	Ogdh	oxoglutarate dehydrogenase (succinyl-transferring)	22200000	14900000	14200000	17100000	13500000	12200000	7060000	10920000	6180000
O97102	O97102	O97102_DROME	Sumo	Small ubiquitin-related modifier	19000000	24000000	31400000	24800000	13100000	13800000	29000000	1.86333e+07	6.16667e+06
Q9VD48	Q9VD48	Q9VD48_DROME	BomBc3	Bomanin bicipital 3, isoform A	8070000	7240000	9530000	8280000	2440000	2150000	1830000	2140000	6140000
P61209	P61209;M9PG22	ARF1_DROME	Arf1	ADP-ribosylation factor 1	11500000	17700000	18000000	1.57333e+07	7520000	7160000	14100000	9.59333e+06	6140000
P20478	P20478;X2JDA5;X2JJG8	GLNA2_DROME	Gs2	Glutamine synthetase 2 cytoplasmic	65300000	83200000	59900000	6.94667e+07	55700000	74100000	60200000	6.33333e+07	6.13333e+06
Q9Y125	Q9Y125	Q9Y125_DROME	Sap-r	BcDNA.GH08312	16300000	35300000	27500000	2.63667e+07	15800000	19100000	25900000	2.02667e+07	6100000
B7YZX2;Q9VJ56	B7YZX2;Q9VJ56	B7YZX2_DROME;Q9VJ56_DROME	Irk3	Inwardly rectifying potassium channel 3, isoform D	3760000	9630000	2080000	5.15667e+06	6930000	17800000	9000000	1.12433e+07	6.08667e+06
Q9VMT2	Q9VMT2;X2JD70	Q9VMT2_DROME	TpnC25D	GEO07854p1	12400000	11800000	9800000	1.13333e+07	4160000	3710000	7890000	5.25333e+06	6080000
P48588	P48588	RS25_DROME	RpS25	Small ribosomal subunit protein eS25	24700000	27500000	25100000	2.57667e+07	30900000	24300000	40300000	3.18333e+07	6.06667e+06
Q9VTB4	Q9VTB4	Q9VTB4_DROME	ND-13B	NADH dehydrogenase (Ubiquinone) 13 kDa B subunit	16200000	30000000	31400000	2.58667e+07	11400000	14600000	33500000	1.98333e+07	6.03333e+06
M9NEX3	Q8IRR0;M9NEX3;Q8SY77	M9NEX3_DROME	BcDNA:RH45308	Uncharacterized protein, isoform D	5410000	15600000	11300000	10770000	3370000	3340000	7540000	4750000	6020000
Q9VMS1	Q9VMS1	Q9VMS1_DROME	cype	Cyclope, isoform A	175000000	167000000	164000000	1.68667e+08	153000000	133000000	202000000	1.62667e+08	6000000
D3DMM4;Q86B94;Q86B95;Q86B96;Q86B97;Q9VGE9;Q9VGF0	D3DMM4;Q86B94;Q86B95;Q86B96;Q86B97;Q9VGE9;Q9VGF0	D3DMM4_DROME;Q86B94_DROME;Q86B95_DROME;Q86B96_DROME;Q86B97_DROME;Q9VGE9_DROME;Q9VGF0_DROME	mfas	MIP15217p	8110000	7520000	12200000	9.27667e+06	4110000	2770000	3100000	3.32667e+06	5950000
Q7JYV3	Q7JYV3	Q7JYV3_DROME	anon-WO0140519.63	RH58587p	471116	566185	113101	383467	823673	10100000	7980000	6.30122e+06	5917757
Q27331	Q27331;A4V0N4;P48602;M9PD18;Q9VK47	VATA2_DROME	Vha68-2	V-type proton ATPase catalytic subunit A isoform 2	18400000	31400000	24400000	2.47333e+07	21600000	34000000	36300000	3.06333e+07	5900000
Q9VVL7	Q9VVL7	Q9VVL7_DROME	E3	Dihydrolipoyl dehydrogenase	79900000	113000000	113000000	1.01967e+08	73800000	80800000	169000000	1.07867e+08	5900000
P02515	P02515	HSP22_DROME	Hsp22	Heat shock protein 22	5500000	11000000	9650000	8.71667e+06	194454	8220000	82382.4	2.83228e+06	5.88439e+06
Q9VX36	Q9VX36	Q9VX36_DROME	ND-24	NADH dehydrogenase (Ubiquinone) 24 kDa subunit, isoform A	35200000	28200000	34200000	3.25333e+07	30900000	29000000	55300000	38400000	5.86667e+06
Q8SYJ2	Q8SYJ2	Q8SYJ2_DROME	ND-MLRQ	GEO09626p1	93500000	184000000	141000000	139500000	112000000	128000000	196000000	1.45333e+08	5.83333e+06
Q7JZK1	Q7JZK1	Q7JZK1_DROME	ND-B14	NADH dehydrogenase [ubiquinone] 1 alpha subcomplex subunit 6	7680000	7640000	12000000	9.10667e+06	11200000	16900000	16700000	1.49333e+07	5.82667e+06
Q9V3S0	Q9V3S0	CP4G1_DROME	Cyp4g1	Cytochrome P450 4g1	28100000	48700000	40100000	3.89667e+07	24500000	32000000	43100000	33200000	5.76667e+06
Q0KHZ6	Q0KHZ6	Q0KHZ6_DROME	Etfb	Electron transfer flavoprotein subunit beta	30000000	40500000	37000000	3.58333e+07	22200000	26700000	41400000	30100000	5.73333e+06
Q9VEJ0	Q9VEJ0	PRDX3_DROME	Prx3	Thioredoxin-dependent peroxide reductase, mitochondrial	34800000	28700000	28700000	3.07333e+07	24300000	19400000	31300000	25000000	5.73333e+06
A1Z6L9	A1Z6L9	A1Z6L9_DROME	Trap1	FI21274p1	20700000	23900000	23100000	2.25667e+07	16900000	35200000	32800000	28300000	5.73333e+06
P08570	P08570;M9PBK5	RLA1_DROME	RpLP1	Large ribosomal subunit protein P1	2950000	1440000	5910000	3.43333e+06	12000000	1860000	13500000	9120000	5.68667e+06
Q9VRL0	Q9VRL0	Q9VRL0_DROME	Cyt-c1	Cytochrome c1, isoform A	118000000	125000000	118000000	1.20333e+08	123000000	127000000	128000000	126000000	5.66667e+06
Q8MSI2	Q8MSI2	Q8MSI2_DROME	Scp1	GH15296p	171000000	227000000	228000000	2.08667e+08	117000000	229000000	263000000	203000000	5.66667e+06
Q7K3E2	Q7K3E2	Q7K3E2_DROME	Dmel\CG5080	LD34147p	9570000	8140000	13300000	1.03367e+07	6130000	3930000	3970000	4.67667e+06	5660000
Q7KN97	Q0E9E2;Q7KN97	Q7KN97_DROME	PCB	Pyruvate carboxylase	25600000	38200000	34100000	3.26333e+07	21500000	31100000	28400000	27000000	5.63333e+06
Q94518	Q94518;A0A0B4LEY6	NACA_DROME	Nacalpha	Nascent polypeptide-associated complex subunit alpha	9790000	11300000	13200000	11430000	13200000	20600000	17300000	1.70333e+07	5.60333e+06
Q0E9B6	Q0E9B6	RS11_DROME	RpS11	Small ribosomal subunit protein uS17	3640000	7280000	6440000	5.78667e+06	8960000	13800000	11400000	1.13867e+07	5600000
A1ZBF6	A1ZBF6	A1ZBF6_DROME	DptB	Diptericin B	7980000	4690000	5570000	6080000	333332	483160	632988	483160	5596840
Q95RI5	Q95RI5;M9PFH6;M9PFW1;Q59E29;Q59E30;Q86BI4	FAXC_DROME	fax	Failed axon connections	16500000	16200000	17600000	1.67667e+07	7160000	11400000	15000000	1.11867e+07	5580000
Q07171	Q07171;A0A0C4DHG2;A0A0C4DHG6	GELS_DROME	Gel	Gelsolin	14800000	11200000	22500000	1.61667e+07	10700000	8790000	12300000	1.05967e+07	5570000
Q9VPE2	Q9VPE2	Q9VPE2_DROME	ND-39	NADH dehydrogenase (Ubiquinone) 39 kDa subunit, isoform A	24100000	14400000	20600000	19700000	24200000	19700000	31800000	2.52333e+07	5.53333e+06
Q7K860	Q7K860	Q7K860_DROME	TpnC4	FI07231p	101000000	84900000	76300000	87400000	66600000	111000000	101000000	9.28667e+07	5.46667e+06
A1Z7Z4;Q7K2P3	A1Z7Z4;Q7K2P3	A1Z7Z4_DROME;Q7K2P3_DROME	Dmel\CG1648	Uncharacterized protein, isoform B	32600000	44300000	52100000	43000000	24600000	76300000	44400000	4.84333e+07	5.43333e+06
Q9VLH9	Q9VLH9	Q9VLH9_DROME	LManVI	Alpha-mannosidase	159463	1110000	380712	550058	1120000	8020000	8770000	5970000	5.41994e+06
Q7JZW2	A1ZAH8;Q7JZW2	Q7JZW2_DROME	RpS15	40S ribosomal protein S15	6830000	6770000	8160000	7.25333e+06	12000000	11500000	14500000	1.26667e+07	5.41333e+06
P22465	P22465	ANX10_DROME	AnxB10	Annexin B10	15900000	20900000	16000000	17600000	15200000	11300000	10100000	12200000	5400000
Q9NFV7	Q8IPH4;Q8IPH5;Q9NFV7;Q9VLY9;Q9VLZ0	Q9NFV7_DROME	Tep2	GH01829p	5330000	6310000	11700000	7780000	2900000	1570000	2740000	2.40333e+06	5.37667e+06
Q9VF15	Q9VF15	Q9VF15_DROME	glob1	GEO09476p1	27400000	61800000	33300000	4.08333e+07	24900000	42500000	39000000	3.54667e+07	5.36667e+06
Q9V9W2;Q9V9W3	Q9V9W2;Q9V9W3	Q9V9W2_DROME;Q9V9W3_DROME	RpL6	Large ribosomal subunit protein eL6	3470000	6710000	8310000	6.16333e+06	7420000	11600000	15500000	1.15067e+07	5.34333e+06
X2JFW7	X2JFW7	X2JFW7_DROME	Dmel\CG34331	Uncharacterized protein, isoform C	339659	1480000	1400000	1.07322e+06	8160000	5030000	6050000	6.41333e+06	5.34011e+06
P53777	P53777;A0A0B4LGF8	MLP1_DROME	Mlp60A	Muscle LIM protein 1	117000000	183000000	74500000	1.24833e+08	117000000	182000000	91500000	1.30167e+08	5.33333e+06
Q7JXC4	Q7JXC4	Q7JXC4_DROME	P32	CG6459 protein	39600000	30900000	34400000	3.49667e+07	32000000	24200000	32700000	2.96333e+07	5.33333e+06
P50882	X2JDU0;P50882	RL9_DROME	RpL9	Large ribosomal subunit protein uL6	9110000	10200000	9790000	9700000	14600000	13400000	17000000	15000000	5300000
Q03427	Q03427;A0A0B4KFY9	LAMC_DROME	LamC	Lamin-C	19400000	20700000	21700000	20600000	14900000	15200000	15800000	15300000	5300000
Q8SWX4	Q8SWX4	Q8SWX4_DROME	CG5839	Aminopeptidase	915854	1530000	679628	1.04183e+06	1630000	8250000	9140000	6340000	5.29817e+06
Q9W2H8	E1JGQ5;Q7KVP4;Q86BS7;Q9W2H8	Q9W2H8_DROME	BEST:GH22856	Glycogen debranching enzyme	17500000	22400000	22100000	2.06667e+07	12400000	13900000	19900000	15400000	5.26667e+06
O96827	O96827;A0A0B4LFL3	EF1B_DROME	eEF1beta	Probable elongation factor 1-beta	21100000	22600000	23600000	2.24333e+07	23700000	27000000	32400000	27700000	5.26667e+06
P36188	P36188;A4V4Q6;E4NKJ3	TNNI_DROME	wupA	Troponin I	105000000	161000000	158000000	1.41333e+08	70300000	141000000	197000000	136100000	5.23333e+06
M9PI44;Q9VTZ0	M9PF20;Q9VTZ0;M9PCB7;M9PF14;M9PFB2;M9PFF9;M9PFG3;M9PI44	M9PI44_DROME;Q9VTZ0_DROME	tral	Trailer hitch, isoform F	3950000	7820000	5030000	5600000	11600000	6820000	13900000	1.07733e+07	5.17333e+06
P84345	P84345	ATP8_DROME	mt:ATPase8	ATP synthase protein 8	73000000	104000000	53400000	76800000	84100000	85400000	76400000	8.19667e+07	5.16667e+06
Q8IPP9	Q8IPP9	Q8IPP9_DROME	CG11005	Trichohyalin	6525000	5730000	7320000	6525000	1.36047e+06	1840000	880933	1.36047e+06	5.16453e+06
M9PB21;Q9VQL6	M9PB21;Q9VQL6	M9PB21_DROME;Q9VQL6_DROME	FASN2	Fatty acid synthase 2, isoform B	2680000	2770000	2800000	2750000	5500000	11200000	7010000	7.90333e+06	5.15333e+06
A1Z6V5	A1Z6V5	A1Z6V5_DROME	Spn43Ab	FI01422p	4550000	6600000	15300000	8.81667e+06	3850000	3270000	3870000	3.66333e+06	5.15333e+06
Q9W0M4	B9EQV3;Q9W0M4	Q9W0M4_DROME	Dmel\CG13887	Endoplasmic reticulum transmembrane protein	11600000	8580000	10200000	1.01267e+07	5570000	3500000	5880000	4.98333e+06	5.14333e+06
Q9VQ62	Q9VQ62	NPC2_DROME	Npc2a	NPC intracellular cholesterol transporter 2 homolog a	8300000	15600000	9940000	11280000	8230000	3860000	6370000	6.15333e+06	5.12667e+06
Q9XYZ9	Q9XYZ9	Q9XYZ9_DROME	GstE12	Glutathione S transferase E12, isoform A	14200000	19100000	19600000	1.76333e+07	8460000	12000000	17100000	12520000	5.11333e+06
Q9VC18	Q9VC18	Q9VC18_DROME	BEST:GH11240	Bifunctional purine biosynthesis protein ATIC	10200000	21300000	13000000	1.48333e+07	10300000	8480000	10500000	9760000	5.07333e+06
Q8IN25	Q8IN25	Q8IN25_DROME	Dmel\CG31198	Aminopeptidase	2150000	2930000	1710000	2.26333e+06	5500000	6430000	9790000	7240000	4.97667e+06
Q9VU68	Q9VU68	WDR1_DROME	flr	Actin-interacting protein 1	7510000	12500000	9610000	9.87333e+06	3920000	3630000	7250000	4.93333e+06	4940000
P55828	P55828	RS20_DROME	RpS20	Small ribosomal subunit protein uS10	2450000	4050000	6400000	4300000	4840000	10600000	12000000	9.14667e+06	4.84667e+06
Q868Z9	Q868Z9	PPN_DROME	Ppn	Papilin	13100000	16300000	15300000	14900000	9580000	9690000	11000000	10090000	4810000
Q7KVI9	Q7KVI9	Q7KVI9_DROME	BcDNA:RH38235	Uncharacterized protein, isoform B	5000000	10400000	7680000	7.69333e+06	3210000	2590000	3010000	2.93667e+06	4.75667e+06
Q9VPF3	Q961W1;Q9VPF3	Q9VPF3_DROME	Hpd	4-hydroxyphenylpyruvate dioxygenase	4600000	7760000	6410000	6.25667e+06	1620000	1410000	1540000	1.52333e+06	4.73333e+06
Q8MM24	Q8MM24	IDGF1_DROME	Idgf1	Chitinase-like protein Idgf1	3560000	6980000	8310000	6.28333e+06	1650000	1140000	1910000	1.56667e+06	4.71667e+06
A1ZB62	A1ZB62	BOMT2_DROME	BomT2	Bomanin Tailed 2	2640000	3700000	9910000	5.41667e+06	658274	895288	577396	710319	4.70635e+06
Q9VTC3	Q9VTC3	Q9VTC3_DROME	Dmel\CG6409	GH07049p	26800000	17900000	31100000	2.52667e+07	48200000	35000000	6710000	29970000	4.70333e+06
O18404	O18404	HCD2_DROME	scu	3-hydroxyacyl-CoA dehydrogenase type-2	15600000	30800000	26100000	2.41667e+07	15400000	18500000	24600000	19500000	4.66667e+06
P23128	P23128	DDX6_DROME	me31B	ATP-dependent RNA helicase me31b	4050000	8460000	7240000	6.58333e+06	9420000	6100000	18100000	1.12067e+07	4.62333e+06
Q9VT55	M9PF57;Q9VT55	Q9VT55_DROME	CG32049	Uncharacterized protein, isoform N	10400000	10700000	10100000	10400000	4990000	6280000	6060000	5.77667e+06	4.62333e+06
Q7K5J8	Q7K5J8	Q7K5J8_DROME	Cpr57A	Cuticular protein 57A, isoform A	8710000	7070000	11300000	9.02667e+06	5680000	3210000	4350000	4.41333e+06	4.61333e+06
P39018	P39018;E2QD65	RS19A_DROME	RpS19a	Small ribosomal subunit protein eS19A	4660000	11400000	14300000	10120000	9070000	11800000	23300000	1.47233e+07	4.60333e+06
Q9VHS2	Q9VHS2;A0A0B4K6C3	COX7A_DROME	COX7A	Cytochrome c oxidase subunit 7A, mitochondrial	24100000	26400000	26500000	2.56667e+07	18200000	13300000	31700000	2.10667e+07	4600000
Q9VRS4	Q9VRS4	Q9VRS4_DROME	yip7	Machete	1530000	2540000	1650000	1.90667e+06	3360000	10700000	5450000	6.50333e+06	4.59667e+06
A8DYI6	A8DYI6;A8DYI7;Q0E924	A8DYI6_DROME	Phb2	Prohibitin	24600000	28000000	28700000	27100000	18200000	22400000	27200000	22600000	4500000
Q95029	Q95029;A0A0B4JD48	CATL_DROME	Cp1	Cathepsin L	17100000	28800000	18000000	21300000	20800000	12000000	17700000	1.68333e+07	4.46667e+06
Q7JWV7	Q7JWV7	Q7JWV7_DROME	Tsp42Ed	Tetraspanin	10900000	17200000	10600000	12900000	11800000	7470000	6050000	8440000	4460000
P18091	P18091;F0JAG6;M9MS06;M9PGA7	ACTN_DROME	Actn	Alpha-actinin, sarcomeric	86000000	82200000	87200000	8.51333e+07	66800000	77200000	98100000	80700000	4.43333e+06
Q8SZN1	Q8SZN1	Q8SZN1_DROME	Dmel\CG31313	GEO08217p1	5820000	12000000	18200000	1.20067e+07	5500000	7130000	10100000	7.57667e+06	4430000
P02828	M9PBL3;P02828	HSP83_DROME	Hsp83	Heat shock protein 83	61900000	77400000	76200000	7.18333e+07	58800000	61200000	82300000	6.74333e+07	4400000
Q9VM18	Q9VM18	Q9VM18_DROME	21430192	Trehalose 6-phosphate phosphatase	20800000	46600000	45200000	3.75333e+07	22600000	28600000	48300000	3.31667e+07	4.36667e+06
P50887	P50887	RL22_DROME	RpL22	Large ribosomal subunit protein eL22	24700000	21300000	31900000	2.59667e+07	22700000	15600000	26700000	2.16667e+07	4300000
Q9VEN1	Q9VEN1;A0A0B4JCY6;A0A0B4KG47;A0A0B4KGB3;A0A0B4KGT8;A0A0B4KHN1;A4V310;B7Z0L2;Q7KSF4	FLNA_DROME	cher	Filamin-A	13500000	15900000	15200000	1.48667e+07	10300000	9840000	11600000	10580000	4.28667e+06
A0A4P1SA55;Q8IPA2	A0A4P1SA55;Q8IPA2	A0A4P1SA55_DROME;Q8IPA2_DROME	Mal-B2	alpha-glucosidase	8700000	7790000	11600000	9.36333e+06	6230000	4190000	4850000	5090000	4.27333e+06
Q9VSY0	Q9VSY0	Q9VSY0_DROME	Cpr67B	Cuticular protein 67B	33500000	28200000	30500000	3.07333e+07	38000000	23500000	17900000	2.64667e+07	4.26667e+06
Q9VQF7	Q9VQF7	BACC_DROME	Bacc	Bacchus	40700000	25600000	25700000	3.06667e+07	34600000	25500000	19200000	2.64333e+07	4.23333e+06
Q9W2E8	Q9W2E8	Q9W2E8_DROME	ND-B12	NADH dehydrogenase [ubiquinone] 1 beta subcomplex subunit 3	7680000	14400000	23800000	1.52933e+07	8850000	17800000	31900000	1.95167e+07	4.22333e+06
Q9VRP2	Q9VRP2	Q9VRP2_DROME	BEST:CK00496	Uncharacterized protein, isoform A	7710000	11100000	13100000	1.06367e+07	11600000	12000000	20900000	1.48333e+07	4.19667e+06
Q9W5R8	Q9W5R8;R9Q794	RL5_DROME	RpL5	Large ribosomal subunit protein uL18	8040000	13500000	12300000	11280000	11100000	16300000	19000000	1.54667e+07	4.18667e+06
Q9V7D2	Q9V7D2;Q9NEF6;X2JE14	VATD1_DROME	Vha36-1	V-type proton ATPase subunit D 1	4370000	5570000	6000000	5.31333e+06	7730000	10800000	9910000	9480000	4.16667e+06
Q9VKE2	Q9VKE2	Q9VKE2_DROME	Crys	Crystallin, isoform A	74700000	73500000	64600000	7.09333e+07	50300000	88200000	86700000	7.50667e+07	4.13333e+06
X2JB48	X2JB48	X2JB48_DROME	sesB	ADP/ATP translocase	34000000	189000000	90200000	104400000	65600000	106000000	154000000	1.08533e+08	4.13333e+06
Q7K533	Q7K533	Q7K533_DROME	Gbp2	GH14572p	5990000	3280000	7920000	5730000	2020000	1120000	1660000	1600000	4130000
Q7JYZ0	Q7JYZ0	Q7JYZ0_DROME	l(2)k04810	lysozyme	4020000	6580000	11200000	7.26667e+06	2630000	2360000	4450000	3.14667e+06	4120000
Q9VQT5	Q9VQT5	Q9VQT5_DROME	CT37177	FI01556p	9760000	6120000	11200000	9.02667e+06	4930000	4920000	4870000	4.90667e+06	4120000
P31409	P31409;E1JIJ5	VATB_DROME	Vha55	V-type proton ATPase subunit B	39000000	48200000	36500000	4.12333e+07	32200000	33700000	45500000	3.71333e+07	4100000
Q9VH69	A0A0C4DHE8;Q9VH69	RS29_DROME	RpS29	Small ribosomal subunit protein uS14	2130000	7590000	8500000	6.07333e+06	6070000	8040000	16300000	1.01367e+07	4.06333e+06
A1ZB71	A1ZB71	A1ZB71_DROME	GstE6	Glutathione S transferase E6	9910000	10100000	11600000	1.05367e+07	7070000	5140000	7290000	6500000	4.03667e+06
A1ZBJ2	A1ZBJ2	A1ZBJ2_DROME	Acadvl	Uncharacterized protein, isoform B	25500000	38800000	28100000	30800000	22800000	30500000	27000000	2.67667e+07	4.03333e+06
P21187	P21187	PABP_DROME	pAbp	Polyadenylate-binding protein	7480000	16600000	14500000	12860000	5630000	6140000	14800000	8.85667e+06	4.00333e+06
Q8IPE8	Q9V397;Q8IPE8	Q8IPE8_DROME	Mtpalpha	enoyl-CoA hydratase	25500000	33400000	29000000	29300000	21100000	26700000	28100000	25300000	4000000
Q9VA32	Q9VA32	Q9VA32_DROME	Cpr100A	Cuticular protein 100A	7480000	3710000	3150000	4780000	5060000	12400000	8840000	8.76667e+06	3.98667e+06
Q8INK3;Q9VGM2	Q8INK2;Q8INK3;Q9VGM2	Q8INK3_DROME;Q9VGM2_DROME	fabp	Fatty acid binding protein, isoform C	28200000	45300000	41200000	3.82333e+07	34100000	39300000	53200000	42200000	3.96667e+06
P48375	P48375	FKB12_DROME	Fkbp12	Peptidyl-prolyl cis-trans isomerase Fkbp12	7840000	27400000	26600000	2.06133e+07	8180000	14900000	26900000	16660000	3.95333e+06
P49455	P49455	TPM4_DROME	Tm1	Tropomyosin-1, isoforms 33/34	93700000	89700000	109000000	9.74667e+07	70000000	90600000	120000000	9.35333e+07	3.93333e+06
B7YZK1	B7YZK1	B7YZK1_DROME	Dmel\CG42306	Uncharacterized protein, isoform A	4460000	3570000	5350000	4460000	566176	566176	566176	566176	3893824
Q7KTA1	Q7KTA1	Q7KTA1_DROME	NimB2	HL01444p	3360000	5810000	9070000	6080000	1740000	2190000	2670000	2200000	3880000
Q9VA42	Q9VA41;Q8IMH5;Q9VA42	Q9VA42_DROME	Npc2g	Niemann-Pick type C-2g, isoform A	1890000	5600000	10300000	5930000	985492	1850000	3320000	2.05183e+06	3.87817e+06
B7Z001	B7Z001;Q9VQL7	B7Z001_DROME	FASN1	Fatty acid synthase 1, isoform C	18900000	28600000	26300000	24600000	26800000	28900000	29700000	2.84667e+07	3.86667e+06
Q9VF46	Q9VF46	Q9VF46_DROME	Dmel\CG5399	GH25158p	24400000	33700000	19700000	2.59333e+07	55200000	14900000	19300000	29800000	3.86667e+06
E8NH67;Q9W5X1	Q9W5X1;E8NH67	E8NH67_DROME;Q9W5X1_DROME	aspr	GH07746p	14700000	24100000	18200000	19000000	13000000	16900000	15500000	1.51333e+07	3.86667e+06
P14318	P14318	MP20_DROME	Mp20	Muscle-specific protein 20	39800000	50700000	51100000	47200000	30500000	54000000	45500000	4.33333e+07	3.86667e+06
P40301	P40301	PSA2_DROME	Prosalpha2	Proteasome subunit alpha type-2	11200000	7730000	10000000	9.64333e+06	3080000	5620000	8650000	5.78333e+06	3860000
Q9VFC2	Q9VFC2	SP88E_DROME	Spn88Ea	Serine protease inhibitor 88Ea	5210000	6170000	8120000	6500000	3310000	2260000	2380000	2650000	3850000
P10674	P10674;A8JR25;B7Z0L1;Q8INA9;Q9VES3	FAS1_DROME	Fas1	Fasciclin-1	14500000	17500000	15700000	15900000	10400000	13600000	12200000	1.20667e+07	3.83333e+06
P08120	P08120	CO4A1_DROME	Col4a1	Collagen alpha-1(IV) chain	28000000	25600000	12600000	2.20667e+07	37000000	28200000	12500000	25900000	3.83333e+06
A8Y535	A8Y535;L7EET3	A8Y535_DROME	UQCR-11	Cytochrome b-c1 complex subunit 6	71500000	67100000	61800000	66800000	70500000	70100000	71300000	7.06333e+07	3.83333e+06
Q9VQW5	Q9VQW5	Q9VQW5_DROME	Dmel\CG15423	GEO10314p1	9370000	9080000	5710000	8.05333e+06	4850000	3600000	4225000	4225000	3.82833e+06
O18333	O18333	O18333_DROME	Rab2	GH01619p	8040000	9910000	11000000	9650000	4880000	4810000	7800000	5830000	3820000
P15364	P15364;A4V2I0;Q7KSX2	AMAL_DROME	Ama	Protein amalgam	9330000	2940000	124707	4131569	141646	474879	345351	320625	3.81094e+06
Q9VNW6	Q9VNW6	Q9VNW6_DROME	P5CS	Delta-1-pyrroline-5-carboxylate synthase	12100000	20900000	19700000	1.75667e+07	9540000	16100000	15700000	13780000	3.78667e+06
Q9VLZ8	Q9VLZ8	Q9VLZ8_DROME	Spn28B	Serpin 28B, isoform A	3910000	1620000	2930000	2820000	9570000	5880000	4350000	6600000	3780000
A1Z992	A1Z992	A1Z992_DROME	AGBE	1,4-alpha-glucan branching enzyme	24200000	16300000	16300000	1.89333e+07	16300000	12900000	16300000	1.51667e+07	3.76667e+06
Q9W370	Q9W370	Q9W370_DROME	Dmel\CG15369	GEO12084p1	1090000	268786	854958	737915	200574	4210000	9080000	4496858	3.75894e+06
Q23997	Q23997;A0A0B4LFJ1	C5210_DROME	Idgf6	Imaginal disk growth factor 6	7200000	10300000	22100000	13200000	7080000	7260000	14000000	9.44667e+06	3.75333e+06
Q9W330	Q9GNH8;Q9W330	Q9W330_DROME	Hex-A	Phosphotransferase	7610000	10500000	9030000	9.04667e+06	3980000	4080000	7840000	5300000	3.74667e+06
O76927	O76927;M9PEA6	RS21_DROME	RpS21	Small ribosomal subunit protein eS21	19500000	35100000	30800000	2.84667e+07	9480000	19100000	45600000	2.47267e+07	3740000
P48461	P48461;A0A0B4KHS9	PP11_DROME	Pp1alpha-96A	Serine/threonine-protein phosphatase alpha-1 isoform	7160000	8890000	8330000	8.12667e+06	3980000	3500000	5690000	4390000	3.73667e+06
A0A0U1RVK6;Q9VIS3;X2JES1	A0A0U1RVK6;Q9VIS3;X2JES1	A0A0U1RVK6_DROME;Q9VIS3_DROME;X2JES1_DROME	fbp	fructose-bisphosphatase	8310000	11100000	14900000	1.14367e+07	7270000	4990000	10900000	7720000	3.71667e+06
C0HK92	C0HK92;A0A0B4LGZ7	Y5076_DROME	CG45076	Uncharacterized protein CG45076	11700000	26500000	30700000	2.29667e+07	8530000	16900000	32400000	1.92767e+07	3690000
P82701	P82701;A0A0B4LGE5	IM18_DROME	IM18	Immune-induced peptide 18	9650000	1520000	994254	4.05475e+06	407281	407281	407281	407281	3.64747e+06
Q9VKC9	Q9VKC9	Q9VKC9_DROME	dmGlut	Dietary and metabolic glutamate transporter	935347	986926	580472	834248	3250000	6190000	3990000	4.47667e+06	3.64242e+06
Q9VLP1	Q9VLP1	Q9VLP1_DROME	Dmel\CG14275	Protein quiver	3390000	6520000	8850000	6.25333e+06	2120000	2580000	3150000	2.61667e+06	3.63667e+06
Q9VPR1	Q9VPR1	Q9VPR1_DROME	Tspo	GH02075p	6080000	9240000	9980000	8.43333e+06	6600000	3670000	4140000	4.80333e+06	3630000
O76742	O76742	O76742_DROME	Rab7	CG5915 protein	8570000	10700000	8350000	9.20667e+06	5670000	4920000	6230000	5.60667e+06	3600000
M9ND95	M9ND95	M9ND95_DROME	Mhc	Myosin heavy chain, isoform U	3200000	1730000	1830000	2.25333e+06	6310000	7460000	3750000	5840000	3.58667e+06
E1JI91;Q9VSW1	E1JI91;Q9VSW1	E1JI91_DROME;Q9VSW1_DROME	UGP	UTP--glucose-1-phosphate uridylyltransferase	12100000	11900000	13700000	1.25667e+07	10200000	8370000	8370000	8980000	3.58667e+06
P48159	P48159	RL23_DROME	RpL23	Large ribosomal subunit protein uL14	5040000	17500000	13000000	1.18467e+07	8980000	16200000	21100000	1.54267e+07	3580000
Q9VE40	Q9VE40	Q9VE40_DROME	anon-EST:ParkEST066	RH24988p	223984	223984	223984	223984	873869	6210000	4230000	3.77129e+06	3.54731e+06
Q9VSR5	Q9VSR5	Q9VSR5_DROME	mRpL12	GM03767p	4980000	4960000	4540000	4.82667e+06	6200000	7730000	11100000	8.34333e+06	3.51667e+06
Q9VXI1	Q9VXI1	Q9VXI1_DROME	Had1	Beta hydroxy acid dehydrogenase 1, isoform A	7870000	12700000	7710000	9.42667e+06	7420000	12100000	19300000	12940000	3.51333e+06
P07190	P07190	MAL1_DROME	Mal-A1	Maltase A1	6350000	11200000	5670000	7740000	9350000	11400000	13000000	11250000	3510000
G2J5Z0	B7YZH7;G2J5Z0	G2J5Z0_DROME	CG8446-RE	FI15274p1	12500000	15700000	18000000	15400000	8410000	9670000	17600000	1.18933e+07	3.50667e+06
E1JHT6	E1JHT6	E1JHT6_DROME	Rtnl1	Reticulon-like protein	15800000	20600000	17100000	1.78333e+07	15900000	14900000	12200000	1.43333e+07	3500000
A1ZAA5;Q7K221	A1ZAA5;Q7K221	A1ZAA5_DROME;Q7K221_DROME	Got1	Glutamate oxaloacetate transaminase 1, isoform B	7140000	13600000	10600000	1.04467e+07	6000000	5320000	9590000	6970000	3.47667e+06
Q9VAN0	Q9VAN0	SERC_DROME	CG11899	Probable phosphoserine aminotransferase	9910000	14700000	12900000	1.25033e+07	10600000	7400000	9110000	9.03667e+06	3.46667e+06
Q9VH58	Q9VH58	ELOF_DROME	eloF	Elongation of very long chain fatty acids protein F	3420000	4990000	4360000	4.25667e+06	408288	459199	1600000	822496	3434171
Q9V3H2	Q9V3H2	PSDE_DROME	Rpn11	26S proteasome non-ATPase regulatory subunit 14	6150000	9260000	9760000	8390000	4350000	2260000	8280000	4.96333e+06	3.42667e+06
Q9VN06	Q9VN06	Q9VN06_DROME	Dmel\CG14645	TA01180p	2530000	6420000	10600000	6.51667e+06	2990000	2930000	3370000	3.09667e+06	3420000
Q9VMX9	A0A0B4LHX9;C0HKF7;C0HKF8;Q7JX43;Q9VA66;Q9VA67;Q9VMX9;Q9VSJ1;Q9VSJ2	Q9VMX9_DROME	Jon25Biii	Jonah 25Biii	421480	668477	174484	421480	1770000	7230000	2510000	3.83667e+06	3.41519e+06
P07182	P07182	CH36_DROME	Cp36	Chorion protein S36	2820000	3470000	1430000	2.57333e+06	4650000	4390000	8910000	5.98333e+06	3410000
O77460	O77460;A0A0B4K7G9;B7YZQ7	IPYR_DROME	Nurf-38	Inorganic pyrophosphatase	17900000	20900000	21900000	2.02333e+07	8800000	18200000	23500000	1.68333e+07	3400000
P41572	M9PIS3;P41572	6PGD_DROME	Pgd	6-phosphogluconate dehydrogenase, decarboxylating	10900000	14900000	16200000	14000000	11400000	20600000	20200000	17400000	3400000
M9PF46;Q9VT33	M9PEP5;M9PEY1;M9PF46;M9PHW7;Q9VT32;Q9VT33	M9PF46_DROME;Q9VT33_DROME	Prps	ribose-phosphate diphosphokinase	4480000	11300000	7720000	7.83333e+06	3240000	3190000	6940000	4.45667e+06	3.37667e+06
Q9VL01	Q9VL01	Q9VL01_DROME	c-SPH35	FI06461p	5730000	5680000	7580000	6330000	2680000	2500000	3730000	2970000	3360000
Q9VV42	B7Z061;Q7KNR7;Q8IQN8;Q9VV42	Q9VV42_DROME	Pdh	HL08057p	8140000	8890000	16800000	1.12767e+07	12100000	16800000	15000000	1.46333e+07	3.35667e+06
P53501	P02574;P10981;P53501;P83967;A0A0B4LH50;M9PFZ6	ACT3_DROME	Act57B	Actin-57B	3000000000	3390000000	2780000000	3.05667e+09	2540000000	3310000000	3330000000	3060000000	3.33333e+06
Q24583	Q24583	VATF1_DROME	Vha14-1	V-type proton ATPase subunit F 1	5970000	8430000	7690000	7.36333e+06	8240000	15200000	8590000	1.06767e+07	3.31333e+06
O16043	O16043	O16043_DROME	Df31	Anon1A4	20400000	9540000	18800000	1.62467e+07	14500000	10400000	13900000	1.29333e+07	3.31333e+06
Q9V3Z9	Q9V3Z9	Q9V3Z9_DROME	Vajk3	HL02234p	7640000	2870000	4150000	4.88667e+06	2690000	8400000	13500000	8.19667e+06	3310000
A1Z8Y3	A1Z8Y3	A1Z8Y3_DROME	Cpr49Ab	Cuticular protein 49Ab	19900000	33300000	37600000	3.02667e+07	24300000	27400000	29200000	2.69667e+07	3300000
O18373	O18373	SPS1_DROME	Sps1	Inactive selenide, water dikinase-like protein	7420000	6090000	7140000	6.88333e+06	2210000	3340000	5210000	3.58667e+06	3.29667e+06
Q9VQR0	Q9VQR0	Q9VQR0_DROME	Dmel\CG3246	FI04421p	6050000	6170000	9350000	7190000	3970000	3120000	4590000	3.89333e+06	3.29667e+06
O76902	O76902	PKHF1_DROME	rush	Pleckstrin homology domain-containing family F member 1 homolog	4220000	8090000	6300000	6.20333e+06	3000000	2950000	2810000	2920000	3.28333e+06
P04359	P04359	RL32_DROME	RpL32	Large ribosomal subunit protein eL32	6680000	15100000	9390000	10390000	10400000	12400000	18200000	1.36667e+07	3.27667e+06
P54611	P54611;A0A0B4LGS4	VATE_DROME	Vha26	V-type proton ATPase subunit E	40200000	48300000	34600000	4.10333e+07	41800000	42200000	48900000	44300000	3.26667e+06
Q9VFI3	Q9VFI3	Q9VFI3_DROME	Dmel\CG8066	GEO08281p1	6350000	5870000	6860000	6360000	4280000	2170000	2850000	3100000	3260000
Q9I7Q5	Q9I7Q5	Q9I7Q5_DROME	Cpr65Au	Cuticular protein 65Au, isoform A	14700000	14000000	7970000	1.22233e+07	12100000	7520000	7320000	8980000	3.24333e+06
P29746	P29746	BNB_DROME	bnb	Protein bangles and beads	22100000	13300000	14500000	1.66333e+07	12800000	14700000	12700000	13400000	3.23333e+06
P24492	P24492	DIPA_DROME	DptA	Diptericin A	8740000	1310000	889181	3.64639e+06	429164	429164	429164	429164	3.21723e+06
Q8MLZ7	Q8MLZ7;X2JA18	IDGF3_DROME	Idgf3	Chitinase-like protein Idgf3	4410000	4880000	7070000	5.45333e+06	3530000	1360000	1850000	2.24667e+06	3.20667e+06
Q9V429	Q9V429	THIO2_DROME	Trx-2	Thioredoxin-2	38900000	44600000	41100000	4.15333e+07	40300000	39000000	35700000	3.83333e+07	3200000
Q9VE75	Q9VE75	Q9VE75_DROME	Vha100-2	V-type proton ATPase subunit a	10200000	11100000	10900000	1.07333e+07	11400000	13500000	16900000	1.39333e+07	3200000
Q9VNT5	Q9VNT5	TRXR2_DROME	Trxr2	Thioredoxin reductase 2, mitochondrial	7690000	2550000	3550000	4.59667e+06	1880000	810067	1510000	1.40002e+06	3.19664e+06
Q9W5N2	A0A0B4KED0;Q9W5N2	RL38_DROME	RpL38	Large ribosomal subunit protein eL38	2450000	18300000	16400000	1.23833e+07	4000000	3290000	20300000	9.19667e+06	3.18667e+06
Q9VHB1	A0A0B4KFZ7;Q9VHB1	Q9VHB1_DROME	Dmel\CG9399	Mitochondrial pyruvate carrier	10300000	12400000	10700000	1.11333e+07	7010000	5930000	10900000	7.94667e+06	3.18667e+06
P54192	P54192	OB19D_DROME	Obp19d	General odorant-binding protein 19d	6750000	5450000	6730000	6310000	9050000	10600000	8770000	9.47333e+06	3.16333e+06
Q9VK00	Q9VK00	Q9VK00_DROME	Dmel\CG16826	Uncharacterized protein, isoform A	2470000	6100000	9920000	6.16333e+06	1780000	3020000	4210000	3.00333e+06	3160000
Q7JV39	Q7JV39	Q7JV39_DROME	Dmel\CG11400	GH01142p	5210000	4540000	6340000	5.36333e+06	3370000	1690000	1600000	2220000	3.14333e+06
Q9VL18	Q9VL18	EF1D_DROME	eEF1delta	Probable elongation factor 1-delta	6030000	9310000	9580000	8.30667e+06	9110000	11400000	13800000	1.14367e+07	3130000
Q9VII1	Q9VII1;M9NEV7	Q9VII1_DROME	Dmel\CG9336	Protein quiver	7130000	17200000	17300000	1.38767e+07	9170000	11800000	11300000	1.07567e+07	3120000
Q9V9S8	Q9V9S8	HEMH_DROME	FeCh	Ferrochelatase, mitochondrial	15200000	11800000	13300000	1.34333e+07	11300000	10700000	8950000	1.03167e+07	3.11667e+06
Q9VN13	Q9VN13	SFXN1_DROME	Sfxn1-3	Sideroflexin-1-3	4470000	11200000	6700000	7.45667e+06	3780000	4490000	4750000	4340000	3.11667e+06
M9MSL3	M9MSL3;Q9VUC1	M9MSL3_DROME	Hsp110	Hsc70Cb, isoform G	9320000	11600000	13400000	11440000	7330000	6050000	11600000	8.32667e+06	3.11333e+06
Q8MLS1	Q8MLS1	Q8MLS1_DROME	Mthfs	5-formyltetrahydrofolate cyclo-ligase	2870000	5930000	6250000	5.01667e+06	1800000	2120000	1870000	1930000	3.08667e+06
Q9VUQ5	Q9VUQ5;M9PFK7	AGO2_DROME	AGO2	Protein argonaute-2	4380000	5490000	5800000	5.22333e+06	3040000	1950000	1430000	2140000	3.08333e+06
M9MS30	M9MS30	M9MS30_DROME	CG47205	Uncharacterized protein, isoform A	1360000	4400000	6120000	3960000	300371	99218.7	2240000	879863	3.08014e+06
Q9W4P5	Q9W4P5	VA0D1_DROME	VhaAC39-1	V-type proton ATPase subunit d 1	6750000	21800000	16500000	1.50167e+07	3440000	12200000	20200000	1.19467e+07	3070000
Q9W1H8	Q9W1H8	Q9W1H8_DROME	Mtpbeta	GH13256p	11500000	24800000	21300000	19200000	11900000	17200000	19300000	1.61333e+07	3.06667e+06
O02649	O02649	CH60A_DROME	Hsp60A	Heat shock protein 60A	38700000	48000000	32400000	39700000	24300000	45300000	40300000	3.66333e+07	3.06667e+06
Q24238	Q24238	APH4_DROME	Alp4	Alkaline phosphatase 4	1260000	1310000	1120000	1230000	3300000	5440000	4140000	4.29333e+06	3.06333e+06
A1Z8Z9	A1Z8Z9	A1Z8Z9_DROME	mdcds_23070	Uncharacterized protein	1750000	1680000	1190000	1540000	3130000	6540000	4100000	4590000	3050000
P40792	M9PBH7;P40792;P48554;M9PBU2	RAC1_DROME	Rac1	Ras-related protein Rac1	5780000	6700000	6890000	6.45667e+06	2050000	3270000	4970000	3430000	3.02667e+06
Q9VQT9	Q9VQT9	Q9VQT9_DROME	Dmel\CG3604	LP04037p	4880000	3600000	1790000	3.42333e+06	242948	534520	427440	401636	3.0217e+06
Q7K1U0	Q7K1U0	ARC1_DROME	Arc1	Activity-regulated cytoskeleton associated protein 1	4580000	4160000	4340000	4360000	2280000	845852	949800	1.35855e+06	3.00145e+06
Q9VVB5	M9MRX0;M9PFX9;Q7KUQ5;Q8IQQ3;Q9VVB5;Q9VVB7	Q9VVB5_DROME	Lmpt	LD46723p	11700000	30100000	25200000	2.23333e+07	9900000	24000000	24100000	1.93333e+07	3000000
Q9VTP4	Q9VTP4	R10AB_DROME	RpL10Ab	Large ribosomal subunit protein uL1	10500000	15300000	14000000	1.32667e+07	11400000	13500000	23900000	1.62667e+07	3000000
O16797	O16797	RL3_DROME	RpL3	Large ribosomal subunit protein uL3	11900000	28800000	19600000	20100000	17400000	22500000	29400000	23100000	3000000
Q9VIQ5	Q9VIQ5	Q9VIQ5_DROME	Dmel\CG10680	RH02620p	3210000	2070000	5200000	3.49333e+06	573995	594427	427434	531952	2.96138e+06
P07701	P07701	SGS5_DROME	Sgs5	Salivary glue protein Sgs-5	3900000	6410000	1390000	3900000	312258	990875	1540000	947711	2952289
Q9I7U4	Q9I7U4;M9NDX0;M9PBI9;M9PBJ0;M9PDS3;M9PDS8;M9PDZ6;M9PDZ9;M9PEA0;M9PEA5;M9PEA9;M9PGY4;M9PGZ0	TITIN_DROME	sls	Titin	27600000	24200000	24200000	2.53333e+07	20900000	22300000	24000000	22400000	2.93333e+06
Q9W2J5	A0A0B4LH29;Q9W2J5	Q9W2J5_DROME	Dmel\CG44245	Uncharacterized protein, isoform A	11500000	11900000	11600000	1.16667e+07	8050000	7580000	10600000	8.74333e+06	2.92333e+06
P35004	P35004;A0A0B4LF52	TRYB_DROME	betaTry	Trypsin beta	292356	1860000	418112	856823	1330000	6190000	3820000	3780000	2.92318e+06
Q7PLB8	Q7PLB8	Q7PLB8_DROME	FASN3	Fatty acid synthase 3	3770000	3680000	4640000	4030000	7740000	6740000	6330000	6.93667e+06	2.90667e+06
Q7K8X7	Q7K8X7	Q7K8X7_DROME	GstE9	Glutathione S transferase E9	2740000	7910000	7940000	6.19667e+06	2880000	2980000	4030000	3.29667e+06	2900000
Q9VQR2	Q9VQR2	Q9VQR2_DROME	ND-PDSW	NADH dehydrogenase [ubiquinone] 1 beta subcomplex subunit 10	34500000	48900000	47200000	4.35333e+07	43600000	39300000	56400000	4.64333e+07	2900000
M9PC43	M9PC43	M9PC43_DROME	Gpdh1	Glycerol-3-phosphate dehydrogenase [NAD(+)]	9500000	11800000	6020000	9.10667e+06	951997	8390000	9310000	6.21733e+06	2.88933e+06
P22977	P22977	CH16_DROME	Cp16	Chorion protein S16	1460000	1340000	811161	1.20372e+06	5570000	2100000	4570000	4080000	2.87628e+06
Q9VAJ4	Q9VAJ4;D1FYH5	OB99A_DROME	Obp99a	General odorant-binding protein 99a	2050000	6260000	4660000	4.32333e+06	10400000	2070000	9110000	7.19333e+06	2870000
Q9VXG4	Q9VXG4	ANX11_DROME	AnxB11	Annexin B11	3790000	4300000	6300000	4.79667e+06	1380000	1710000	2710000	1.93333e+06	2.86333e+06
Q7K485	Q7K485	Q7K485_DROME	cathD	Cathepsin D	7250000	13500000	11400000	1.07167e+07	6370000	7370000	9860000	7.86667e+06	2850000
Q9V400	Q9V400	Q9V400_DROME	Ilk	Integrin linked kinase, isoform A	10800000	11200000	11800000	1.12667e+07	8150000	8170000	8940000	8420000	2.84667e+06
P29742	P29742;X2JC31	CLH_DROME	Chc	Clathrin heavy chain	10400000	13800000	13900000	12700000	8700000	8290000	12600000	9.86333e+06	2.83667e+06
Q7JWQ7	Q7JWQ7	Q7JWQ7_DROME	Swim	RE01730p	3690000	8500000	6260000	6150000	3330000	2730000	3920000	3.32667e+06	2.82333e+06
P82890	P82890	PPAC1_DROME	primo-1	Low molecular weight phosphotyrosine protein phosphatase 1	3330000	13600000	9430000	8.78667e+06	3500000	6850000	7540000	5.96333e+06	2.82333e+06
Q95U34	Q95U34	Q95U34_DROME	Galk	GH11113p	6310000	8880000	6950000	7380000	5180000	4320000	4170000	4.55667e+06	2.82333e+06
Q24400	Q24400	MLP2_DROME	Mlp84B	Muscle LIM protein Mlp84B	19500000	23700000	19000000	2.07333e+07	12300000	16900000	24600000	1.79333e+07	2800000
Q9VKF6	Q9VKF6	Q9VKF6_DROME	Vha100-5	V-type proton ATPase subunit a	814100	614302	464069	630824	1840000	3730000	4700000	3.42333e+06	2.79251e+06
O97059;Q9V3L8	O97059;O97061;Q9V3L8	O97059_DROME;Q9V3L8_DROME	Ccp84Aa;Ccp84Ab	Ccp84Ab	1410000	1640000	2690000	1.91333e+06	1190000	5730000	7190000	4.70333e+06	2790000
Q9VHW0	Q9VHW0	Q9VHW0_DROME	Dmel\CG7910	AT07710p	5890000	5550000	5100000	5.51333e+06	8270000	10400000	6070000	8.24667e+06	2.73333e+06
Q8SZK9	Q8SZK9	Q8SZK9_DROME	slf	HL04814p	8530000	6330000	6870000	7.24333e+06	5530000	11400000	13000000	9.97667e+06	2.73333e+06
P29310	P29310;A0A0B4KEH0	1433Z_DROME	14-3-3zeta	14-3-3 protein zeta	68000000	75700000	74100000	72600000	69600000	70600000	85800000	7.53333e+07	2.73333e+06
Q9VUJ1	Q9VUJ1	Q9VUJ1_DROME	Prosbeta2	Proteasome subunit beta	8880000	12800000	13300000	11660000	7880000	6150000	12800000	8.94333e+06	2.71667e+06
Q9VFC9	Q9VFC9	Q9VFC9_DROME	Dmel\CG3987	GH09123p	4580000	6320000	4870000	5.25667e+06	5040000	1380000	1290000	2570000	2.68667e+06
Q9VZ35	Q9VZ35	VAGO_DROME	Vago	Protein Vago	4200000	2280000	5300000	3.92667e+06	2760000	496192	480627	1.24561e+06	2.68106e+06
Q9VD66	Q9VD66	Q9VD66_DROME	fit	Female-specific independent of transformer	992180	8340000	3520000	4284060	2620000	866156	1330000	1.60539e+06	2.67867e+06
Q9VZG1	Q9VZG1	Q9VZG1_DROME	Cpr64Ab	Cuticular protein 64Ab	5820000	7180000	6630000	6.54333e+06	5320000	3200000	3100000	3.87333e+06	2670000
E1JHY0;Q0E8F4;Q0E8F5;Q4LDP7;Q9I7R1;X2JGK6	Q9I7R1;E1JHY0;Q0E8F4;Q0E8F5;Q4LDP7;X2JGK6	E1JHY0_DROME;Q0E8F4_DROME;Q0E8F5_DROME;Q4LDP7_DROME;Q9I7R1_DROME;X2JGK6_DROME	Dmel\CG5946	NADH-cytochrome b5 reductase	4880000	12600000	8790000	8.75667e+06	6150000	4950000	7180000	6.09333e+06	2.66333e+06
A8DY49	A8DY49	A8DY49_DROME	Dmel\CG34215	GEO11311p1	1570000	4740000	7550000	4620000	1000000	2180000	2700000	1960000	2660000
Q86BH5	E1JI74;Q7KUB5;Q86BH5	Q86BH5_DROME	Zasp66	RE14101p	12100000	14900000	8860000	1.19533e+07	9060000	9660000	9190000	9.30333e+06	2650000
P54357	P54357;M9NEW1	MLC2_DROME	Mlc-c	Myosin-2 essential light chain	10300000	12200000	13500000	12000000	7600000	10000000	10500000	9.36667e+06	2.63333e+06
Q9VUY9	Q9VUY9	PGM_DROME	Pgm1	Phosphoglucomutase	43700000	49000000	43100000	4.52667e+07	35100000	43300000	49500000	4.26333e+07	2.63333e+06
Q9W0L3	Q9W0L3	Q9W0L3_DROME	mat	Materazzi	610304	2320000	7250000	3.39343e+06	943340	586295	764818	764818	2.62862e+06
M9PEV2	M9PEV2	M9PEV2_DROME	Dmel\CG5087	HECT-type E3 ubiquitin transferase	11200000	7600000	6430000	8410000	6950000	5350000	5050000	5.78333e+06	2.62667e+06
Q9VQM2	Q9VQM2	Q9VQM2_DROME	ND-B14.5B	NADH dehydrogenase [ubiquinone] 1 subunit C2	9790000	9800000	9400000	9.66333e+06	5600000	5530000	10000000	7.04333e+06	2620000
P00967	P00967;X2J516;Q59DZ6	PUR2_DROME	Gart	Trifunctional purine biosynthetic protein adenosine-3	3800000	6410000	5260000	5.15667e+06	2160000	2080000	3390000	2.54333e+06	2.61333e+06
Q9VW59	Q9VW59	Q9VW59_DROME	RhoGDI	LD16419p	8620000	12400000	13700000	1.15733e+07	8350000	7950000	10600000	8.96667e+06	2.60667e+06
Q0E8X7	Q0E8X7	Q0E8X7_DROME	roh	Reduction of Rh1, isoform A	17500000	57900000	46200000	4.05333e+07	19900000	52900000	56600000	4.31333e+07	2600000
Q9VGZ3	Q9VGZ3	Q9VGZ3_DROME	Irp-1B	Iron regulatory protein 1B	7150000	8660000	6770000	7.52667e+06	8660000	10100000	11600000	10120000	2.59333e+06
A1ZBU8	A1ZBU8	A1ZBU8_DROME	Bbd	Uncharacterized protein, isoform A	1030000	2560000	5730000	3.10667e+06	403892	510429	699842	538054	2.56861e+06
Q9V4E7	Q9V4E7	Q9V4E7_DROME	Gat	Transporter	6990000	5790000	6750000	6510000	3940000	3150000	4760000	3950000	2560000
P02518	P02518;X2JC82	HSP27_DROME	Hsp27	Heat shock protein 27	6640000	14600000	16400000	1.25467e+07	6490000	7810000	31000000	15100000	2.55333e+06
Q9W1G0	Q9W1G0	TALDO_DROME	Taldo	Probable transaldolase	6570000	5910000	5760000	6080000	2750000	2890000	4950000	3530000	2550000
Q9VMR8	Q9VMR8;M9ND27	TOTM_DROME	TotM	Protein Turandot M	509726	2560000	5530000	2.86658e+06	411018	325826	240633	325826	2.54075e+06
Q7KV27;Q9VYD9	Q7KV27;Q9VYD9	Q7KV27_DROME;Q9VYD9_DROME	ALT	alanine transaminase	13000000	20200000	19800000	1.76667e+07	12700000	12500000	20200000	1.51333e+07	2.53333e+06
Q4V6M5	Q4V6M5	Q4V6M5_DROME	Dmel\CG32023	GEO10720p1	2790000	3980000	2150000	2.97333e+06	620855	286771	437670	448432	2.5249e+06
Q9VIT0	Q9VIT0	PCNA2_DROME	PCNA2	Proliferating cell nuclear antigen 2	200439	260097	270834	243790	2768181	4820000	716362	2768181	2524391
Q9W3W5	Q9W3W5;X2JAQ0;X2JCU9;X2JED7	WIF1_DROME	shf	Protein shifted	8080000	4860000	11300000	8080000	6790000	5340000	4570000	5.56667e+06	2.51333e+06
A0A0B4KG68	A0A0B4K661;A0A0B4KG68	A0A0B4KG68_DROME	Tm1	Tropomyosin 1, isoform R	72424.6	3480000	496900	1.34977e+06	3860000	3860000	3860000	3860000	2.51023e+06
Q24154	Q24154	RL29_DROME	RpL29	Large ribosomal subunit protein eL29	1190000	4840000	6070000	4.03333e+06	2980000	8800000	7830000	6.53667e+06	2.50333e+06
Q9VTK9	M9PF61;M9PI17;Q8IQF8;Q9VTK9	Q9VTK9_DROME	Akr1B	Aldo-keto reductase 1B, isoform A	23300000	42700000	31800000	32600000	29500000	34600000	41200000	35100000	2500000
Q23982	Q23982;A0A0B4LHP4	PEB2_DROME	EbpII	Ejaculatory bulb-specific protein 2	1250000	1250000	1250000	1250000	3.73135e+06	652693	6810000	3.73135e+06	2.48135e+06
Q9VLX0	Q9VLX0	Q9VLX0_DROME	LKRSDH	Lysine ketoglutarate reductase/saccharopine dehydrogenase, isoform A	3070000	4290000	3830000	3730000	1120000	1110000	1520000	1250000	2480000
Q9VAY2	Q9VAY2	Q9VAY2_DROME	Gp93	Heat shock protein 83	10200000	10100000	11700000	1.06667e+07	8760000	7480000	8360000	8200000	2.46667e+06
H9XVM9	H9XVM8;H9XVM9;L0MLJ3;Q1RKY9;Q8IMB8;Q8IMB9;Q9V4C1	H9XVM9_DROME	Dmel\CG1674	Uncharacterized protein, isoform L	20000000	21200000	21900000	2.10333e+07	10800000	22200000	22700000	1.85667e+07	2.46667e+06
C0HK95	C0HK92;C0HK95;A0A0B4LGZ7;C0HK94	FAU_DROME	fau	Protein anoxia up-regulated	38000000	74400000	43200000	5.18667e+07	32500000	65300000	50400000	49400000	2.46667e+06
Q86BQ4;Q8STA5	Q8STA5;Q86BQ4	Q86BQ4_DROME;Q8STA5_DROME	HINT1	Histidine triad nucleotide binding protein 1, isoform B	13200000	11000000	8640000	1.09467e+07	13000000	6610000	5860000	8490000	2.45667e+06
Q9VMA2	M9PB52;Q9VMA2	GALT_DROME	Galt	Probable galactose-1-phosphate uridylyltransferase	9230000	9920000	9080000	9410000	6150000	7820000	6930000	6.96667e+06	2.44333e+06
Q86BI9	M9PI96;Q86BI9;Q86BJ0;Q9VVV5;Q9VVV6	Q86BI9_DROME	Dmel\CG18135	Uncharacterized protein, isoform D	3450000	1410000	6820000	3.89333e+06	1920000	1160000	1290000	1.45667e+06	2.43667e+06
P29845	P29845;A0A0B4LFD2	HSP7E_DROME	Hsc70-5	Heat shock 70 kDa protein cognate 5	19700000	25100000	21000000	2.19333e+07	13600000	32500000	27000000	2.43667e+07	2.43333e+06
Q9VMQ9	Q9VMQ9	Q9VMQ9_DROME	cl	Thioredoxin domain-containing protein 17	6290000	7650000	9210000	7.71667e+06	8140000	12100000	10200000	1.01467e+07	2430000
M9PD73;M9PDF6;M9PDR0;Q9VIT9	M9PDR0;Q9VIT9;M9PD73;M9PDF6	M9PD73_DROME;M9PDF6_DROME;M9PDR0_DROME;Q9VIT9_DROME	Tep4	Thioester-containing protein 4, isoform B	578862	355273	640773	524969	2600000	4240000	2010000	2950000	2.42503e+06
Q9W310	Q9W310	Q9W310_DROME	BcDNA:GH18955	GH18955p	2910000	2560000	3260000	2910000	830077	203269	424382	485909	2.42409e+06
A0A0B4K6N4;A8JRH3	A0A0B4K6N4;A0A0B4K7R6;A0A0B4KHF2;A0A0B4KHW6;A0A6H2EEH6;A8JRH3;C7LAH8;E1JJ21;O46231;Q9VA56;Q9VA58;Q9VA59	A0A0B4K6N4_DROME;A8JRH3_DROME	tmod	Tropomodulin, isoform N	7400000	7430000	8640000	7.82333e+06	3840000	5680000	6690000	5.40333e+06	2420000
Q9W1V3	Q9W1V3	FBRL_DROME	Fib	rRNA 2'-O-methyltransferase fibrillarin	6280000	6990000	10500000	7.92333e+06	4910000	4990000	6620000	5.50667e+06	2.41667e+06
A0A0B4JCT7;A0A0B4KFV2;B7YZK4;B7YZK5;B7YZK6	A0A0B4JCT7;A0A0B4KFV2;B7YZK4;B7YZK5;B7YZK6	A0A0B4JCT7_DROME;A0A0B4KFV2_DROME;B7YZK4_DROME;B7YZK5_DROME;B7YZK6_DROME	Jabba	Jabba, isoform F	2850000	4910000	3990000	3.91667e+06	4650000	6460000	7850000	6320000	2.40333e+06
Q9VTY2	Q9VTY2	Q9VTY2_DROME	anon-WO0172774.89	Uncharacterized protein, isoform A	14600000	9730000	12900000	12410000	11000000	10600000	8430000	10010000	2400000
Q7K084	Q7K084	Q7K084_DROME	Obp44a	Odorant-binding protein 44a, isoform A	20400000	17300000	18900000	1.88667e+07	11900000	27000000	24800000	2.12333e+07	2.36667e+06
Q9V3Y4	Q9V3Y4	Q9V3Y4_DROME	Mtch	LD43650p	6840000	8130000	7320000	7430000	4030000	4680000	6490000	5.06667e+06	2.36333e+06
Q9V3I1	Q8IPB1;Q9V3I1	Q9V3I1_DROME	dUTPase	Deoxyuridine 5'-triphosphate nucleotidohydrolase	3310000	2890000	4450000	3550000	7300000	3910000	6520000	5910000	2360000
Q9VSX2	Q9VSX2	Q9VSX2_DROME	BEST:GH12586	IP01061p	4570000	10100000	8270000	7.64667e+06	2750000	7000000	6120000	5290000	2.35667e+06
P48148	P48148	RHO1_DROME	Rho1	Ras-like GTP-binding protein Rho1	6890000	5760000	6650000	6.43333e+06	3670000	3170000	5390000	4.07667e+06	2.35667e+06
O97125	O97125	HSP68_DROME	Hsp68	Heat shock protein 68	3980000	5740000	5040000	4920000	1170000	4350000	2170000	2.56333e+06	2.35667e+06
Q7K0E6	Q7K0E6	Q7K0E6_DROME	AspRS	Aspartate--tRNA ligase, cytoplasmic	6790000	8530000	7790000	7.70333e+06	5320000	5300000	5430000	5350000	2.35333e+06
Q95RA9	Q95RA9	GILT1_DROME	GILT1	GILT-like protein 1	4180000	5990000	5130000	5100000	2780000	1570000	3910000	2.75333e+06	2.34667e+06
P08144;P81641	P08144;P81641;A0A0B4LGS0	AMYA_DROME;AMYB_DROME	Amy-d;Amy-p	Alpha-amylase A	2460000	6370000	5630000	4820000	2140000	2910000	2400000	2.48333e+06	2.33667e+06
A0A0B4KHF0;Q9VA83	A0A0B4KHF0;Q9VA83	A0A0B4KHF0_DROME;Q9VA83_DROME	Fer2LCH	Ferritin	25700000	82600000	68400000	58900000	24700000	78300000	80700000	6.12333e+07	2.33333e+06
O61491	O61491	FLOT1_DROME	Flo1	Flotillin-1	5160000	6000000	5850000	5670000	3440000	3020000	3560000	3340000	2330000
A0A0B4LFW3;Q7K088	A0A0B4LFW3;Q7K088	A0A0B4LFW3_DROME;Q7K088_DROME	Obp56e	Odorant-binding protein 56e, isoform B	4310000	17000000	39200000	20170000	1020000	25700000	26800000	17840000	2330000
P34739	P34739	TTF2_DROME	lds	Transcription termination factor 2	4700000	4230000	5880000	4.93667e+06	6220000	6150000	9420000	7.26333e+06	2.32667e+06
Q86PF4;Q9VG23	Q86PF4;Q9VG23	Q86PF4_DROME;Q9VG23_DROME	CT28495;Dmel\CG10126	GH08978p	4500000	4930000	3940000	4.45667e+06	2460000	2030000	1910000	2.13333e+06	2.32333e+06
Q9V6U9	Q9V6U9;H8F4T6	MECR_DROME	CG16935	Enoyl-[acyl-carrier-protein] reductase, mitochondrial	5650000	8720000	7980000	7450000	4420000	4250000	6720000	5130000	2320000
Q9VBN5	Q9VBN5	Q9VBN5_DROME	RpL27	60S ribosomal protein L27	4590000	12100000	11800000	9.49667e+06	3510000	12500000	19400000	1.18033e+07	2.30667e+06
A0A126GUQ4;Q0KIA8;Q9VI16	A0A126GUQ4;Q0KIA8;Q9VI16	A0A126GUQ4_DROME;Q0KIA8_DROME;Q9VI16_DROME	CRAT	Carnitine O-Acetyl-Transferase, isoform E	7900000	9070000	8020000	8330000	5710000	4810000	7550000	6.02333e+06	2.30667e+06
Q9VU38;Q9VU39	Q9VU38;Q9VU39	Q9VU38_DROME;Q9VU39_DROME	Adk2	Adenosine kinase	3260000	4660000	5110000	4.34333e+06	1540000	1300000	3280000	2040000	2.30333e+06
A1Z9B5	A1Z9B5	A1Z9B5_DROME	Dmel\CG10799	IP16508p	3490000	2560000	4700000	3.58333e+06	1390000	1220000	1260000	1290000	2.29333e+06
Q7JRN6	Q7JRN6	Q7JRN6_DROME	gh18008	GH06388p	3050000	2490000	3610000	3050000	1210000	623525	459034	764186	2.28581e+06
P84040	P84040;A0A0B4KFZ9	H4_DROME	His4	Histone H4	42700000	107000000	125000000	9.15667e+07	41900000	110000000	116000000	89300000	2.26667e+06
Q9VUB8	Q9VUB8	Q9VUB8_DROME	endos	Endosulfine, isoform A	9320000	12000000	6810000	9.37667e+06	9330000	5180000	6850000	7120000	2.25667e+06
Q9VV09	Q9VV09	Q9VV09_DROME	CT15890	Uncharacterized protein, isoform B	10800000	366790	482273	3883021	4360000	275198	256463	1.63055e+06	2.25247e+06
Q9W0S7	Q9W0S7	SND1_DROME	Tudor-SN	Staphylococcal nuclease domain-containing protein 1	5180000	8150000	6800000	6710000	8420000	7930000	10500000	8950000	2240000
P55841	P55841	RL14_DROME	RpL14	Large ribosomal subunit protein eL14	19400000	77300000	69300000	5.53333e+07	23900000	29400000	106000000	53100000	2.23333e+06
Q7KUB0	B7Z0E0;Q8IQA7;Q7KUB0;Q7KUB1;Q9VSI6	Q7KUB0_DROME	Idh	Isocitrate dehydrogenase [NADP]	27100000	34800000	39000000	3.36333e+07	29500000	35300000	42800000	3.58667e+07	2.23333e+06
Q7KUQ6	Q7KUQ6;M9MRX0;Q9VVB6	Q7KUQ6_DROME	Lmpt	Limpet, isoform K	3720000	3370000	3150000	3.41333e+06	3400000	7690000	5830000	5640000	2.22667e+06
Q9VDE4	Q9VDE4	Q9VDE4_DROME	Bdbt	Bride of doubletime	1690000	830279	1230000	1250093	790082	8140000	1480000	3.47003e+06	2.21993e+06
Q9VEH5	Q9VEH5	Q9VEH5_DROME	AttD	Attacin-D	2880000	1460000	2980000	2440000	236508	236508	236508	236508	2203492
Q9VZZ6	Q9VZZ6	Q9VZZ6_DROME	BcDNA:RE30174	CG16985 protein	3390000	7500000	4440000	5110000	3010000	2320000	3390000	2.90667e+06	2.20333e+06
P91928	P91928;A0A0B4KGN2;A0A0B4KHL7	MIC60_DROME	Mitofilin	MICOS complex subunit Mic60	24700000	22400000	24200000	2.37667e+07	20000000	19200000	25500000	2.15667e+07	2200000
Q7JWD6	Q7JWD6	Q7JWD6_DROME	EloC	Elongin-C	3250000	5270000	5170000	4.56333e+06	1760000	2030000	3320000	2370000	2.19333e+06
A1Z784	A1Z784;A8DY67;Q7JV23	A1Z784_DROME	ACC	acetyl-CoA carboxylase	10000000	12700000	12200000	1.16333e+07	12400000	13700000	15300000	13800000	2.16667e+06
A0A1Z1CN86;Q9VHK7	A0A1Z1CN86;Q9VHK7	A0A1Z1CN86_DROME;Q9VHK7_DROME	BcDNA:GH11984;anon-EST:Posey161	Uncharacterized protein, isoform D	1270000	18500000	23700000	14490000	7680000	14800000	14500000	1.23267e+07	2.16333e+06
Q02645	Q02645;A0A0B4K7A5;A0A0B4K849;A0A6M3Q7Q7;A8DYJ2	HTS_DROME	hts	Protein hu-li tai shao	6720000	9410000	8510000	8.21333e+06	5420000	6220000	6520000	6.05333e+06	2160000
Q9VXN2	Q9VXN2	SUN_DROME	sun	Protein stunted	3910000	15000000	13000000	1.06367e+07	3730000	5900000	15800000	8.47667e+06	2160000
Q9VBP6	Q9VBP6	Q9VBP6_DROME	Ssadh	Succinate-semialdehyde dehydrogenase	7840000	9080000	8660000	8.52667e+06	6340000	5670000	7110000	6.37333e+06	2.15333e+06
Q9VV28	Q9VV28	NPLP3_DROME	Nplp3	Neuropeptide-like 3	4540000	6400000	4260000	5.06667e+06	3160000	12300000	6180000	7.21333e+06	2.14667e+06
A1Z8Z7	A1Z8Z7	A1Z8Z7_DROME	Cpr49Ah	Cuticular protein 49Ah	5190000	1440000	1910000	2.84667e+06	3230000	6830000	4910000	4990000	2.14333e+06
Q8MT58	A0A0B4LEQ0;Q8MT58	Q8MT58_DROME	Cndp2	Carnosine dipeptidase 2, isoform A	4610000	5170000	5140000	4.97333e+06	6280000	7900000	7160000	7.11333e+06	2140000
Q7K332	Q7K332	Q7K332_DROME	CG3364	GH17623p	4330000	4080000	4930000	4.44667e+06	2590000	1620000	2720000	2310000	2.13667e+06
Q8SYQ4	Q8SYQ4	Q8SYQ4_DROME	BcDNA:RE42475	RE42475p	2770000	6510000	6750000	5.34333e+06	1760000	2970000	4930000	3220000	2.12333e+06
Q9VZG7	Q9VZG7	Q9VZG7_DROME	VhaM9.7-c	V-type proton ATPase subunit	6810000	1140000	834057	2928019	1050000	808314	566629	808314	2.1197e+06
Q9VLU0	Q9VLU0;M9PCH8	BAF_DROME	baf	Barrier-to-autointegration factor	11700000	9640000	13600000	1.16467e+07	11600000	7800000	9240000	9.54667e+06	2100000
A8DYC5	A8DYC5	A8DYC5_DROME	ND-MWFE	NADH dehydrogenase [ubiquinone] 1 alpha subcomplex subunit 1	6380000	8000000	5220000	6.53333e+06	10200000	7000000	8680000	8.62667e+06	2.09333e+06
M9PFV4;Q9VP50	M9PFV4;Q9VP50	M9PFV4_DROME;Q9VP50_DROME	Dmel\CG7632	Uncharacterized protein, isoform B	3290000	5040000	3350000	3.89333e+06	1220000	1860000	2380000	1820000	2.07333e+06
Q9VSL3	Q9VSL3	SEPIA_DROME	se	Pyrimidodiazepine synthase	2160000	1580000	1840000	1860000	1900000	5810000	4080000	3930000	2070000
Q9XZJ4	Q9XZJ4;E1JGZ9	PSA6_DROME	Prosalpha1	Proteasome subunit alpha type-6	12300000	20000000	18400000	16900000	11600000	12900000	20000000	1.48333e+07	2.06667e+06
P21914	P21914;Q9VWN3	SDHB_DROME	SdhB	Succinate dehydrogenase [ubiquinone] iron-sulfur subunit, mitochondrial	17400000	22800000	22100000	2.07667e+07	15800000	13400000	39300000	2.28333e+07	2.06667e+06
Q9VZ01	Q9VZ01	Q9VZ01_DROME	NdufV3	NADH dehydrogenase [ubiquinone] flavoprotein 3, mitochondrial	5960000	4200000	3670000	4610000	2530000	927571	4190000	2.54919e+06	2.06081e+06
O16158	O16158	O16158_DROME	Scp2	Calcium-binding protein	2630000	7180000	3670000	4.49333e+06	5200000	8480000	5980000	6.55333e+06	2060000
M9PBA6;Q9VK90	M9PBA6;Q9VK90	M9PBA6_DROME;Q9VK90_DROME	BcDNA:RE36920	Uncharacterized protein, isoform B	4140000	4400000	3790000	4110000	1920000	1260000	2990000	2.05667e+06	2.05333e+06
A1Z893	A1Z893	A1Z893_DROME	Dmel\CG12896	DI01187p	2560000	1700000	3210000	2490000	337337	182325	824616	448093	2.04191e+06
A0A0B4KFH9;Q9VHA5	A0A0B4KFH9;Q9VHA5	A0A0B4KFH9_DROME;Q9VHA5_DROME	Dmel\CG9427	Uncharacterized protein, isoform B	1220000	7140000	533722	2964574	1020000	938788	857576	938788	2025786
Q9VSU2	E1JI93;Q9VSU2	Q9VSU2_DROME	teq	Tequila, isoform G	3590000	2650000	3480000	3240000	1830000	806582	1020000	1.21886e+06	2.02114e+06
Q8SXD1	Q8SXD1	Q8SXD1_DROME	CG12138	Elongation of very long chain fatty acids protein	2850000	1800000	4470000	3040000	5050000	4770000	5360000	5060000	2020000
Q8MST5;Q9VAX7	Q8MST5;Q9VAX7	Q8MST5_DROME;Q9VAX7_DROME	betaTub97EF	Tubulin beta chain	8720000	22300000	12500000	1.45067e+07	9260000	13600000	14600000	1.24867e+07	2020000
Q9VCE0	Q9VCE0	Q9VCE0_DROME	Pisd	Phosphatidylserine decarboxylase proenzyme, mitochondrial	2990000	3910000	5140000	4.01333e+06	1510000	2140000	2340000	1.99667e+06	2.01667e+06
P18169	M9NEA7;M9NEY9;M9NG31;P18169;P18170;P18171	DEC11_DROME	dec	Defective chorion protein, FC125 isoform	2000000	7650000	3340000	4330000	4870000	2960000	11200000	6.34333e+06	2.01333e+06
Q9VFC1	Q9VFC1	Q9VFC1_DROME	Spn88Eb	CG6687 protein	1360000	1780000	3400000	2180000	287763	170608	53453.8	170608	2.00939e+06
Q9VLJ6	Q9VLJ6;M9PCE8	ACER_DROME	Acer	Angiotensin-converting enzyme-related protein	3680000	2310000	6330000	4.10667e+06	2430000	1980000	1890000	2100000	2.00667e+06
Q9VSQ7	Q9VSQ7	Q9VSQ7_DROME	Dmel\CG13309	Chitin-binding type-2 domain-containing protein	5820000	3640000	4250000	4570000	3150000	3670000	874740	2.56491e+06	2.00509e+06
M9PGC5	M9PGC5	WNK_DROME	Wnk	Serine/threonine-protein kinase Wnk	18500000	18400000	17600000	1.81667e+07	16900000	18300000	13300000	1.61667e+07	2000000
Q8STG9	Q8STG9	Q8STG9_DROME	Sec61alpha	DSec61alpha	13700000	14800000	13200000	13900000	17200000	14300000	16200000	15900000	2000000
P46150	P46150;C7LAH9;M9NG50;M9PHG2	MOEH_DROME	Moe	Moesin/ezrin/radixin homolog 1	11500000	14900000	16400000	1.42667e+07	14100000	16300000	18400000	1.62667e+07	2000000
Q7KUX7;X2JC79	Q7KUX7;Q8IR13;Q9VXF8;X2JC79;X2JE34	Q7KUX7_DROME;X2JC79_DROME	eIF4H1	Eukaryotic translation initiation factor 4H	5730000	7810000	6160000	6.56667e+06	3090000	5830000	4840000	4.58667e+06	1980000
O18334	O18334;X2J5T3	RAB6_DROME	Rab6	Ras-related protein Rab6	10700000	12400000	12300000	11800000	8840000	9540000	11100000	9.82667e+06	1.97333e+06
Q9VD29	Q9VD29	Q9VD29_DROME	Sar1	RE74312p	2940000	5570000	5100000	4.53667e+06	1430000	1860000	4400000	2.56333e+06	1.97333e+06
Q99323	A0A0B4JD57;A0A0B4JD95;A0A0B4K7Q4;Q59E58;Q59E59;Q99323	MYSN_DROME	zip	Myosin heavy chain, non-muscle	12300000	13700000	15900000	1.39667e+07	14800000	9690000	11500000	1.19967e+07	1970000
Q94523	Q94523	SDHA_DROME	SdhA	Succinate dehydrogenase [ubiquinone] flavoprotein subunit, mitochondrial	118000000	72100000	73600000	87900000	77600000	61200000	119000000	8.59333e+07	1.96667e+06
P92177	P92177	1433E_DROME	14-3-3epsilon	14-3-3 protein epsilon	26500000	46400000	30900000	34600000	27300000	29200000	41400000	3.26333e+07	1.96667e+06
Q7KW39	Q7KW39	MMSA_DROME	CG17896	Probable methylmalonate-semialdehyde dehydrogenase [acylating], mitochondrial	11200000	14900000	12200000	1.27667e+07	13400000	15300000	15500000	1.47333e+07	1.96667e+06
Q9V521	Q9V521	PPO2_DROME	PPO2	Phenoloxidase 2	9900000	11200000	14900000	12000000	12900000	10300000	18700000	1.39667e+07	1.96667e+06
Q9VCR9	Q9VCR9	Q9VCR9_DROME	Dmel\CG17121	RH48101p	4960000	5290000	4920000	5.05667e+06	3180000	3090000	3030000	3100000	1.95667e+06
Q86B44	Q86B44;Q8IQZ1	Q86B44_DROME	Gss2	Glutathione synthetase	4200000	4950000	5130000	4760000	2450000	2950000	3010000	2.80333e+06	1.95667e+06
Q7KTW5	Q7KTW5	Q7KTW5_DROME	Dmel\CG9391	Inositol-1-monophosphatase	7560000	9570000	8480000	8.53667e+06	7080000	6060000	6600000	6580000	1.95667e+06
Q9VN50	Q9VN50	EI3F1_DROME	eIF3f1	Eukaryotic translation initiation factor 3 subunit F-1	5740000	5980000	7330000	6350000	7390000	7290000	10200000	8.29333e+06	1.94333e+06
Q9VGA0	Q9VGA0	Q9VGA0_DROME	GstD9	Glutathione S transferase D9, isoform A	1530000	2170000	4270000	2.65667e+06	588389	598320	956998	714569	1.9421e+06
Q7JZJ3	Q7JZJ3	Q7JZJ3_DROME	Cpr56F	Cuticular protein 56F	1680000	1200000	6050000	2.97667e+06	828519	1180000	1120000	1.04284e+06	1933827
Q9VLX9	Q9VLX9	Q9VLX9_DROME	Dmel\CG7203	Uncharacterized protein, isoform B	2370000	2190000	3620000	2.72667e+06	167709	793854	1420000	793854	1.93281e+06
P16163	P16163	URIC_DROME	Uro	Uricase	1530000	4570000	1960000	2.68667e+06	1010000	487370	814084	770485	1916182
A1Z8Y4	A1Z8Y4	A1Z8Y4_DROME	Dmel\CG13155	Uncharacterized protein	3650000	3000000	3390000	3.34667e+06	1480000	1380000	1440000	1.43333e+06	1.91333e+06
Q9W274	Q9W274	Q9W274_DROME	Alp2	Alkaline phosphatase	3210000	1690000	3780000	2.89333e+06	844697	1210000	887463	980720	1.91261e+06
A0A0B4K6X5	A0A0B4K6X5	A0A0B4K6X5_DROME	Dmel\CG43093	Uncharacterized protein	4740000	3510000	3590000	3.94667e+06	8560000	6690000	2320000	5.85667e+06	1910000
Q9VAM6	Q9VAM6	CISD2_DROME	Cisd2	CDGSH iron-sulfur domain-containing protein 2 homolog	22200000	47600000	38400000	3.60667e+07	23800000	41500000	48600000	3.79667e+07	1900000
Q9VYH8	Q9VYH8	Q9VYH8_DROME	Dmel\CG15721	Kazal-like domain-containing protein	923268	3530000	3110000	2.52109e+06	656049	279850	930753	622217	1898872
Q9VEP8	Q9VEP8	Q9VEP8_DROME	Irc	GH11385p	1750000	1960000	3770000	2.49333e+06	773318	484645	540305	599423	1.89391e+06
Q7K2W6	Q7K2W6	Q7K2W6_DROME	PPO1	GH04080p	5800000	9280000	9150000	8.07667e+06	6790000	9710000	13400000	9.96667e+06	1890000
P19967	P19967;M9PD26	CYB5R_DROME	Cyt-b5-r	Cytochrome b5-related protein	2690000	5460000	3890000	4.01333e+06	1320000	2610000	2500000	2.14333e+06	1870000
Q9VMX4	Q9VMX4	Q9VMX4_DROME	Scox	AT19154p	5850000	4320000	5080000	5.08333e+06	3210000	2350000	4120000	3.22667e+06	1.85667e+06
Q7JR49	Q7JR49	VAS1_DROME	VhaAC45	V-type proton ATPase subunit S1	7040000	7020000	7630000	7230000	5370000	4830000	5940000	5380000	1850000
Q24388	Q24388;X2JCV2	LSP2_DROME	Lsp2	Larval serum protein 2	1040000	1010000	1170000	1.07333e+06	625827	4250000	3880000	2918609	1.84528e+06
Q9VW68	Q9VW68	Q9VW68_DROME	Gabat	(S)-3-amino-2-methylpropionate transaminase	8760000	18000000	17900000	1.48867e+07	9730000	12000000	17400000	1.30433e+07	1.84333e+06
Q9VMA3	Q9VMA3;X2J9P9	CUP_DROME	cup	Protein cup	1030000	2140000	1370000	1.51333e+06	3250000	1730000	5070000	3350000	1.83667e+06
Q9VQD7	Q9VQD7	Q9VQD7_DROME	ND-B17.2	NADH dehydrogenase [ubiquinone] 1 alpha subcomplex subunit 12	5290000	10500000	10900000	8.89667e+06	5060000	7810000	19300000	1.07233e+07	1.82667e+06
Q961K4	Q961K4	Q961K4_DROME	Srg2	GH19118p	2390000	2600000	2530000	2.50667e+06	1560000	62008.3	426230	682746	1.82392e+06
P20348	P20348	JANA_DROME	janA	Sex-regulated protein janus-A	3660000	4960000	4540000	4.38667e+06	2050000	2100000	3550000	2.56667e+06	1820000
Q9V9U0	Q9V9U0	Q9V9U0_DROME	GCR1	RE35358p	7890000	13300000	5310000	8.83333e+06	13200000	3460000	4390000	7.01667e+06	1.81667e+06
Q9VI10	Q9VI10	SMD2_DROME	SmD2	Probable small nuclear ribonucleoprotein Sm D2	3630000	4910000	5480000	4.67333e+06	5960000	5950000	7550000	6.48667e+06	1.81333e+06
Q9W3C3	Q9W3C3	Q9W3C3_DROME	Dmel\CG2004	LD10016p	2920000	3660000	5220000	3.93333e+06	2530000	1400000	2440000	2.12333e+06	1810000
Q9VGA3	Q9VGA3	Q9VGA3_DROME	Dmel\CG4115	LD12305p	4140000	4290000	4360000	4.26333e+06	4190000	6660000	7360000	6070000	1.80667e+06
P36241	P36241	RL19_DROME	RpL19	Large ribosomal subunit protein eL19	11000000	15700000	19700000	1.54667e+07	6200000	8990000	25800000	1.36633e+07	1.80333e+06
Q9VHI8	Q8INP8;Q8INP9;Q9VHI8	Q9VHI8_DROME	anon-WO0118547.327	Uncharacterized protein, isoform A	4240000	6740000	5630000	5.53667e+06	5560000	7750000	8700000	7.33667e+06	1800000
Q8MRN5	Q8MRN5	Q8MRN5_DROME	CG5839	Aminopeptidase	672445	1380000	460026	837490	1650000	2050000	4190000	2630000	1.79251e+06
B7Z028;Q9VMD7	B7Z028;Q9VMD7	B7Z028_DROME;Q9VMD7_DROME	Acox3	Acyl-coenzyme A oxidase	921248	1290000	944128	1051792	2130000	2960000	3430000	2840000	1788208
P48596	P48596	GCH1_DROME	Pu	GTP cyclohydrolase 1	1490000	1480000	1950000	1640000	1870000	4030000	4370000	3.42333e+06	1.78333e+06
Q95RF6	Q95RF6	Q95RF6_DROME	Tom20	LD34461p	5840000	4550000	3310000	4.56667e+06	5310000	6420000	7320000	6350000	1.78333e+06
Q9VUC7	Q9VUC7	Q9VUC7_DROME	Pex1	Peroxisomal ATPase PEX1	247720	210571	284868	247720	4410000	1220000	453405	2.0278e+06	1.78008e+06
Q7JWX3	Q7JWX3	Q7JWX3_DROME	nec	GH10112p	3100000	3270000	5220000	3.86333e+06	2860000	1830000	1600000	2.09667e+06	1.76667e+06
P29829	P29829	GBB2_DROME	Gbeta76C	Guanine nucleotide-binding protein subunit beta-2	6360000	9520000	8440000	8.10667e+06	5570000	6520000	6940000	6.34333e+06	1.76333e+06
P48605	P48605;A4V303	TCPG_DROME	CCT3	T-complex protein 1 subunit gamma	6390000	8470000	8640000	7.83333e+06	9740000	7440000	11600000	9.59333e+06	1760000
Q9W0H8	Q9W0H8	Q9W0H8_DROME	scf	IP16409p	5620000	2380000	2930000	3.64333e+06	2070000	1710000	1870000	1.88333e+06	1760000
Q9VYU9	Q9VYU9	Q9VYU9_DROME	Dmel\CG9360	RH17287p	4500000	4460000	4340000	4.43333e+06	3400000	2350000	2280000	2.67667e+06	1.75667e+06
P25823	P25823;A0A0B4LG05	TUD_DROME	tud	Maternal protein tudor	3490000	2960000	3200000	3.21667e+06	5160000	4190000	5560000	4970000	1.75333e+06
Q7K511	Q7K511	Q7K511_DROME	D2hgdh	CG3835-RA	8870000	10100000	8590000	9.18667e+06	6840000	6490000	8980000	7.43667e+06	1750000
Q8MLU9	Q8MLU9	Q8MLU9_DROME	Dmel\CG13492	DUF753 domain-containing protein	701686	1860000	611282	1057656	2030000	3590000	2790000	2.80333e+06	1.74568e+06
Q8SXC2	Q8SXC2	Q8SXC2_DROME	Kyat	FI04487p	4770000	4740000	6770000	5.42667e+06	2480000	3550000	5020000	3.68333e+06	1.74333e+06
P92181	P92181	P92181_DROME	Lcp65Ac	Cuticle protein DCP2	5390000	5080000	4280000	4.91667e+06	4450000	7440000	8080000	6.65667e+06	1740000
C0HKF7;C0HKF8	A0A0B4LHX9;C0HKF7;C0HKF8	SER1_DROME;SER2_DROME	Jon99Cii;Jon99Ciii	Serine protease 1	44336	211643	12783.1	89587.4	1160000	2760000	1550000	1.82333e+06	1.73375e+06
A5XCL5;Q9VSW2	A5XCL5;E1JI91;Q9VSW1;Q9VSW2	A5XCL5_DROME;Q9VSW2_DROME	UGP	UTP--glucose-1-phosphate uridylyltransferase (Fragment)	21100000	29200000	23100000	2.44667e+07	19600000	22700000	25900000	2.27333e+07	1.73333e+06
Q9W2M2	Q9W2M2;A4UZR3	TREA_DROME	Treh	Trehalase	25100000	23700000	16900000	21900000	19200000	19100000	22200000	2.01667e+07	1.73333e+06
Q9VPX6	Q9VPX6;Q9VPX7	Q9VPX6_DROME	capt	Adenylyl cyclase-associated protein	8260000	16300000	16700000	1.37533e+07	7170000	12600000	16300000	1.20233e+07	1730000
Q7KMQ0	Q7KMQ0	Q7KMQ0_DROME	Rpt1	26S proteasome regulatory complex subunit p48B	6690000	8550000	8180000	7.80667e+06	8820000	9080000	10700000	9.53333e+06	1.72667e+06
Q9VFW7	Q9VFW7	Q9VFW7_DROME	CG8775	Uncharacterized protein, isoform A	345535	205928	242695	264719	613698	3100000	2260000	1.99123e+06	1.72651e+06
Q03334	Q03334;X2J950	RS13_DROME	RpS13	Small ribosomal subunit protein uS15	5950000	8770000	12400000	9040000	7360000	8630000	16300000	1.07633e+07	1.72333e+06
A0A6H2EDG9;Q9W3D6	A0A6H2EDG9;Q8MRM6;Q9W3D6	A0A6H2EDG9_DROME;Q9W3D6_DROME	Dmel\CG12065	Uncharacterized protein, isoform G	3870000	4930000	4820000	4540000	3430000	2400000	2620000	2.81667e+06	1.72333e+06
Q9VZL3	Q9VZL3	Q9VZL3_DROME	Sc2	very-long-chain enoyl-CoA reductase	7670000	12100000	10600000	1.01233e+07	5910000	8720000	10600000	8410000	1.71333e+06
B9EQV5	B9EQV5;E1JJP0	B9EQV5_DROME	up	MIP03205p	3870000	4680000	7420000	5.32333e+06	3200000	1670000	5990000	3620000	1.70333e+06
Q9VKG4	Q9VKG4	Q9VKG4_DROME	Dmel\CG31705	BcDNA.GH07269	2050000	2700000	2400000	2.38333e+06	279417	1110000	652909	680775	1702558
Q9V5C6	Q9V5C6	PSA3_DROME	Prosalpha7	Proteasome subunit alpha type-3	12100000	15800000	17800000	1.52333e+07	11200000	12700000	16700000	1.35333e+07	1700000
P07140	P07140;A0A0B4KGI5;E1JIJ8	ACES_DROME	Ace	Acetylcholinesterase	2530000	2320000	2570000	2.47333e+06	744080	335494	1250000	776525	1.69681e+06
Q9VJ31	Q9VJ31	Q9VJ31_DROME	Dmel\CG10623	CG10623 protein	2560000	2780000	3090000	2810000	4920000	4540000	4050000	4.50333e+06	1.69333e+06
Q7K1H9	Q7K1H9	Q7K1H9_DROME	Dmel\CG10912	GH07575p	1760000	6940000	2510000	3.73667e+06	3340000	1590000	1220000	2050000	1.68667e+06
A0A126GUP6	A0A126GUP6	MP1_DROME	MP1	Melanization protease 1	2020000	1920000	3540000	2.49333e+06	878692	516330	1050000	815007	1678326
Q23983	Q23983	SNAP_DROME	alphaSnap	Alpha-soluble NSF attachment protein	5670000	8430000	6580000	6.89333e+06	4810000	5220000	5630000	5220000	1.67333e+06
Q24093	Q24093;M9NDD5;D5AEM9	ABHD2_DROME	Hydr2	Abhydrolase domain-containing protein 2	1960000	5950000	9410000	5.77333e+06	1740000	4390000	16200000	7.44333e+06	1670000
Q7KUA4	Q7KUA4	Q7KUA4_DROME	Uba2	SUMO-activating enzyme subunit	28000000	26800000	35000000	2.99333e+07	34500000	26100000	34200000	31600000	1.66667e+06
Q24208	Q24208;A0A0B4KGP8	IF2G_DROME	eIF2gamma	Eukaryotic translation initiation factor 2 subunit 3	6290000	7800000	9060000	7.71667e+06	8670000	9180000	10300000	9.38333e+06	1.66667e+06
E1JJC0;M9NDL5;M9NES6;Q9W4Y3	A0A023GRW4;A0A6H2EG25;E1JJC0;M9NDL5;M9NDM1;M9NE56;M9NE61;M9NES6;M9NET2;M9NFR6;M9NFS1;M9NGK3;M9NGL3;Q7KVZ0;Q8IRV7;Q8IRV8;Q8IRV9;Q9W4Y3;Q9W4Y4;X2JAC7;X2JCE8;X2JDK9;X2JE09	E1JJC0_DROME;M9NDL5_DROME;M9NES6_DROME;Q9W4Y3_DROME	trol	Terribly reduced optic lobes, isoform AH	17800000	29500000	16200000	2.11667e+07	21900000	25200000	21400000	2.28333e+07	1.66667e+06
Q9VRT2	Q9VRT2	Q9VRT2_DROME	Dmel\CG10472	RE65433p	1260000	1170000	1040000	1.15667e+06	2250000	3750000	2460000	2820000	1.66333e+06
Q27415	Q27415;A0A0B4KI24	NLP_DROME	Nlp	Nucleoplasmin-like protein	8560000	7250000	10000000	8.60333e+06	10100000	7690000	13000000	1.02633e+07	1660000
A1ZAX1	A1ZAX1;A0A0B4LFL2	EIF3C_DROME	eIF3c	Eukaryotic translation initiation factor 3 subunit C	3930000	4740000	4810000	4.49333e+06	6300000	6010000	6140000	6150000	1.65667e+06
Q9VM12	Q9VM12	Q9VM12_DROME	Dmel\CG5958	MIP26555p1	1990000	5760000	4730000	4160000	4680000	6020000	6740000	5.81333e+06	1.65333e+06
Q9VKE7	Q9VKE7	Q9VKE7_DROME	Dmel\CG14933	GH09228p1	2840000	4970000	1610000	3140000	1790000	2250000	421904	1.4873e+06	1.6527e+06
Q9W294	A0A0B4KEX1;A0A0B4KFX8;D0Z748;Q9W294	Q9W294_DROME	flap	Uncharacterized protein, isoform A	5980000	3400000	3400000	4260000	3180000	2700000	1950000	2610000	1650000
Q27580	Q27580;M9PHN8;X2JF40	SAHH_DROME	Ahcy	Adenosylhomocysteinase	6760000	10600000	13000000	10120000	6710000	7320000	11400000	8.47667e+06	1.64333e+06
Q9W4P6;X2JCG8	Q9W4P6;X2JCG8	Q9W4P6_DROME;X2JCG8_DROME	CG32780;CG32787	FI03654p	1680000	3020000	1120000	1940000	2800000	4050000	3880000	3.57667e+06	1.63667e+06
A8JUQ2;X2JEB8	A8JUQ2;X2JEB8	A8JUQ2_DROME;X2JEB8_DROME	Dmel\CG7378;MKP-like	Dual specificity protein phosphatase	3110000	6410000	5740000	5.08667e+06	2930000	3370000	4060000	3.45333e+06	1.63333e+06
P18930	P18930	NU3M_DROME	mt:ND3	NADH-ubiquinone oxidoreductase chain 3	20500000	14500000	18900000	1.79667e+07	18700000	12400000	27700000	19600000	1.63333e+06
P40793	M9NFF8;P40793	CDC42_DROME	Cdc42	Cdc42 homolog	2780000	4760000	4930000	4.15667e+06	1440000	2550000	3590000	2.52667e+06	1630000
O18413	O18413;Q9VA54	PRS8_DROME	Rpt6	26S proteasome regulatory subunit 8	9420000	12600000	12200000	1.14067e+07	12600000	11000000	15500000	1.30333e+07	1.62667e+06
Q8T0R7	Q8T0R7	IDGF5_DROME	Idgf5	Chitinase-like protein Idgf5	1790000	1520000	3070000	2.12667e+06	744092	365907	400853	503617	1.62305e+06
Q9VGF1	Q9VGF1;Q9VGF2	Q9VGF1_DROME	Dmel\CG3397	GH17980p	4990000	1880000	3350000	3.40667e+06	3390000	1010000	954944	1.78498e+06	1.62169e+06
P41374	P41374;X2JFR6	IF2A_DROME	eIF2alpha	Eukaryotic translation initiation factor 2 subunit 1	5310000	6030000	6880000	6.07333e+06	6520000	8020000	8540000	7.69333e+06	1620000
P07184	P07184	CH18_DROME	Cp18	Chorion protein S18	2630000	3440000	1500000	2.52333e+06	3660000	1790000	6970000	4140000	1.61667e+06
Q8SX37	Q8SX37	CDIPT_DROME	Pis	CDP-diacylglycerol--inositol 3-phosphatidyltransferase	3530000	4690000	4260000	4160000	3340000	1640000	2650000	2.54333e+06	1.61667e+06
P26686	P26686;A0A0C4DHG5	SRR55_DROME	B52	Serine-arginine protein 55	7630000	6930000	7490000	7350000	5550000	5180000	6500000	5.74333e+06	1.60667e+06
Q2PDZ1	Q2PDZ1	Q2PDZ1_DROME	CR33258	Uncharacterized protein, isoform B	1160000	2870000	1770000	1.93333e+06	310520	254986	449878	338461	1594872
Q9VHA1	Q9VHA1;Q9VHA2	Q9VHA1_DROME	SpdS	Spermidine synthase, isoform A	4930000	4530000	5250000	4.90333e+06	7550000	5160000	6780000	6.49667e+06	1.59333e+06
Q8SZK5	Q8SZK5	Q8SZK5_DROME	Dmel\CG31769	RH26533p	1590000	2490000	2900000	2.32667e+06	1030000	709221	468727	735983	1590684
Q24133	Q24133;Q53ZT0	DNAJ1_DROME	DnaJ-1	DnaJ protein homolog 1	4200000	3050000	4900000	4050000	1880000	2180000	3330000	2.46333e+06	1.58667e+06
A1Z8R2	A1Z8R2;Q961B8	A1Z8R2_DROME	ADD1	ADD domain-containing protein 1, isoform A	2250000	880091	1570000	1566697	2390000	3680000	3380000	3150000	1583303
Q9VKM1	Q9VKM1;X2J7U0	PIWI_DROME	piwi	Protein piwi	917638	1030000	1210000	1052546	2560000	2350000	2980000	2630000	1577454
Q9V8R9	Q9V8R9;A0A0B4LFX4;A0A0B4LG23	EPB41_DROME	cora	Protein 4.1 homolog	9210000	10900000	10200000	1.01033e+07	7510000	9590000	8480000	8.52667e+06	1.57667e+06
Q9VEJ3	A0A0B4KGC5;Q9VEJ3	Q9VEJ3_DROME	P5cr-2	Pyrroline-5-carboxylate reductase	3900000	5420000	6300000	5.20667e+06	3300000	3750000	3850000	3.63333e+06	1.57333e+06
Q8IMH5;Q9VA41	Q9VA41;Q8IMH5	Q8IMH5_DROME;Q9VA41_DROME	Npc2h	Niemann-Pick type C-2h, isoform B	2555000	2930000	2180000	2555000	984522	929045	1040000	984522	1.57048e+06
O97477	O97477	INO1_DROME	Inos	Inositol-3-phosphate synthase	6270000	7490000	5140000	6300000	6050000	4040000	4110000	4.73333e+06	1.56667e+06
P13395	M9PBI5;M9PDQ0;M9PGV6;P13395	SPTCA_DROME	alpha-Spec	Spectrin alpha chain	15200000	16100000	16000000	1.57667e+07	13100000	14600000	14900000	14200000	1.56667e+06
Q9VEY0	Q2PDQ9;Q9VEY0	Q9VEY0_DROME	Dmel\CG8927	Uncharacterized protein, isoform C	2920000	1610000	1370000	1.96667e+06	898679	5270000	4430000	3532893	1.56623e+06
P06606	P06606	TBA4_DROME	alphaTub67C	Tubulin alpha-4 chain	711313	1460000	1230000	1133771	2970000	1560000	3550000	2.69333e+06	1.55956e+06
Q9V3U6	Q9V3U6	Q9V3U6_DROME	26-29-p	26-29kD-proteinase	5380000	11600000	10400000	9.12667e+06	11600000	6240000	14200000	10680000	1.55333e+06
A0A0B4JD13	A0A0B4JD13;A0A0B4K7B3;A0A0B4KHS4;B9EQW2;Q8IMM1;Q9VAU1	A0A0B4JD13_DROME	snu	Snustorr, isoform D	2520000	2120000	1890000	2.17667e+06	3010000	4690000	3480000	3.72667e+06	1550000
Q9V558	Q9V558	CP4P1_DROME	Cyp4p1	Cytochrome P450 4p1	2430000	4600000	2940000	3.32333e+06	2830000	1450000	1060000	1780000	1.54333e+06
Q9XZH6	Q9XZH6;A0A0B4LHE7	VATG_DROME	Vha13	V-type proton ATPase subunit G	444329	6880000	5470000	4.26478e+06	1470000	7090000	8860000	5.80667e+06	1.54189e+06
Q9V447	Q9V447;X2J4W8	KRH2_DROME	Kr-h2	Krueppel homolog 2	3570000	4920000	3940000	4.14333e+06	2400000	2430000	2990000	2.60667e+06	1.53667e+06
Q9VBT8	Q9VBT8	Q9VBT8_DROME	CT33083	IP11925p	4120000	5830000	3970000	4640000	3020000	3090000	3200000	3.10333e+06	1.53667e+06
Q8IQB7	Q8IQB7	Q8IQB7_DROME	BcDNA:RH42907	MIP21654p	2010000	2630000	2760000	2.46667e+06	794492	757636	1240000	930709	1.53596e+06
P19107	P19107	ARRB_DROME	Arr2	Phosrestin-1	10300000	20900000	19400000	1.68667e+07	10600000	17400000	18000000	1.53333e+07	1.53333e+06
M9MRX4	A8JNM4;A8JNM5;A8JNM6;A8JNM7;M9MRR4;M9MRS5;M9MRX1;M9MRX4;M9MS19;M9MSK6;M9PEN3;M9PHP8;Q7KU92;Q7KU95;Q9NCP8;X2JC49;X2JCM1;X2JGD3	M9MRX4_DROME	Ank2	Ankyrin 2, isoform U	21700000	18600000	17800000	1.93667e+07	17300000	25700000	19700000	20900000	1.53333e+06
Q9VB69	E1JIZ4;E1JIZ5;Q9VB69	Q9VB69_DROME	Men-b	Malic enzyme	15600000	19100000	15400000	16700000	17900000	16000000	20800000	1.82333e+07	1.53333e+06
P52295	P52295	IMA_DROME	Pen	Importin subunit alpha	970931	1710000	1770000	1.48364e+06	2480000	1520000	5040000	3.01333e+06	1.52969e+06
Q9VXC9	Q9VXC9	Q9VXC9_DROME	SP99	RH40504p	691511	804228	707279	734339	2200000	3360000	1220000	2260000	1.52566e+06
Q6NMY2	Q6NMY2	Q6NMY2_DROME	BEST:GH10831	RH54371p	3780000	2910000	5450000	4.04667e+06	9450000	4790000	2470000	5570000	1.52333e+06
Q9VCU1	Q9VCU1	Q9VCU1_DROME	Nepl15	FI07649p	2860000	2910000	3200000	2990000	1400000	1540000	1470000	1470000	1520000
Q9VH00	Q9VH00	Q9VH00_DROME	Dmel\CG12818	RH64960p	6390000	6860000	6480000	6.57667e+06	3350000	4090000	7730000	5.05667e+06	1520000
Q960D3;Q9VBX3	Q960D3;Q9VBX3	Q960D3_DROME;Q9VBX3_DROME	vig2	SD06613p	1890000	5150000	5500000	4180000	4500000	6230000	6360000	5.69667e+06	1.51667e+06
Q9VLM8	Q9VLM8	SYAC_DROME	AlaRS	Alanine--tRNA ligase, cytoplasmic	5470000	5260000	5950000	5560000	6760000	6910000	7550000	7.07333e+06	1.51333e+06
Q8INW5;Q9I7M3;Q9VIW5	Q8INW5;Q9I7M3;Q9VIW5	Q8INW5_DROME;Q9I7M3_DROME;Q9VIW5_DROME	Dmel\CG10237	MIP27352p	1010000	1510000	1210000	1.24333e+06	2370000	3400000	2490000	2.75333e+06	1510000
Q9I7P8	Q8IPU3;Q9I7P8;Q9VPB3	Q9I7P8_DROME	tzn	Tenzing norgay, isoform B	4930000	5870000	5220000	5340000	6790000	6290000	7470000	6850000	1510000
Q9V3W9	Q9V3W9	Q9V3W9_DROME	Rad23	UV excision repair protein RAD23	4000000	4760000	3880000	4.21333e+06	2930000	2730000	2450000	2.70333e+06	1510000
Q9VB90	Q9VB90	Q9VB90_DROME	Dmel\CG6283	RE56633p	119745	253479	31431.6	134885	1640000	1640000	1640000	1640000	1.50511e+06
Q9VQF4	Q9VQF4	Q9VQF4_DROME	Dmel\CG9961	Phosphoglycerate kinase	1070000	603842	561167	745003	5170000	1220000	357381	2249127	1504124
A8DYP0	A8DYP0	OBSCN_DROME	Unc-89	Obscurin	21200000	22300000	20300000	2.12667e+07	16800000	24500000	27000000	2.27667e+07	1500000
Q9I7J0	Q9I7J0	Q9I7J0_DROME	Dmel\CG5023	GH21596p	24000000	37900000	31200000	3.10333e+07	24900000	33500000	30200000	2.95333e+07	1500000
F0JAQ9;M9PF27;M9PFH0;Q95SE8;Q9VU19	Q9VU19;F0JAQ9;M9PF27;M9PFH0;Q95SE8	F0JAQ9_DROME;M9PF27_DROME;M9PFH0_DROME;Q95SE8_DROME;Q9VU19_DROME	Wbp2	MIP27169p	2280000	4860000	2390000	3.17667e+06	1800000	1520000	1740000	1.68667e+06	1490000
Q0E8U4	Q0E8U4	Q0E8U4_DROME	Dmel\CG17224	FI09636p	3670000	2510000	2900000	3.02667e+06	3430000	488553	695571	1.53804e+06	1.48863e+06
Q8SY96	Q8SY96	NFU1_DROME	CG32500	NFU1 iron-sulfur cluster scaffold homolog, mitochondrial	5460000	4910000	4890000	5.08667e+06	4530000	2980000	3290000	3600000	1.48667e+06
P08985	A0A0B4KH25;P08985	H2AV_DROME	His2Av	Histone H2A.v	5970000	7070000	11100000	8.04667e+06	4090000	8090000	7530000	6570000	1.47667e+06
Q7K8Y3	Q7K8Y5;Q7K8Y3;Q8MM39;Q8MM49;Q8MPN5;Q8MPN6;Q8MPN7;Q8MPN8	Q7K8Y3_DROME	Spn42Da	IP16419p	3630000	3800000	5110000	4180000	3110000	3140000	1870000	2.70667e+06	1.47333e+06
Q9VB64	Q9VB64	Q9VB64_DROME	CG31063	Uncharacterized protein, isoform A	3980000	4180000	3970000	4.04333e+06	1860000	2290000	3570000	2.57333e+06	1470000
Q9V3M9	Q9V3M9	Q9V3M9_DROME	Tektin-A	Tektin	576215	219356	187396	327656	1220000	3120000	1050000	1.79667e+06	1469011
A0A0B4KGI0;Q9VDT3	A0A0B4KGI0;Q9VDT3	A0A0B4KGI0_DROME;Q9VDT3_DROME	Mrp5	Uncharacterized protein, isoform E	687143	1110000	688958	828700	1810000	2560000	2520000	2.29667e+06	1.46797e+06
Q9VY92	Q9VY92	Q9VY92_DROME	Dmel\CG11151	GEO07753p1	10700000	22200000	14000000	1.56333e+07	11100000	16500000	14900000	1.41667e+07	1.46667e+06
Q2PDM3	Q2PDM3	Q2PDM3_DROME	FBgn0053978	Uncharacterized protein, isoform C	28775.4	2540000	658881	1.07589e+06	2540000	3510000	1570000	2540000	1.46411e+06
Q9Y166	Q9Y166	Q9Y166_DROME	Dic1	BcDNA.GH02431	3750000	2680000	2700000	3.04333e+06	1710000	1350000	1680000	1580000	1.46333e+06
Q961T9	Q961T9	Q961T9_DROME	BG:DS00941.11	GH07914p	918600	2410000	3650000	2326200	956833	765312	867521	863222	1462978
P00399	P00399	COX1_DROME	mt:CoI	Cytochrome c oxidase subunit 1	1180000	7180000	11000000	6.45333e+06	1340000	6000000	16400000	7.91333e+06	1460000
Q9V3N7	Q8IPQ2;Q9V3N7	Q9V3N7_DROME	CRMP	BcDNA.HL02693	7040000	7870000	6860000	7.25667e+06	4380000	6160000	6860000	5800000	1.45667e+06
Q9VBI2	Q9VBI2	Q9VBI2_DROME	Cmpk	UMP-CMP kinase	5290000	6760000	6900000	6.31667e+06	4530000	5020000	5030000	4860000	1.45667e+06
Q8T390	Q8T390;B5RIU6	SH3G3_DROME	EndoA	Endophilin-A	7130000	6580000	5930000	6.54667e+06	4250000	6160000	4870000	5.09333e+06	1.45333e+06
Q7K1C0	Q7K1C0;M9PBY4	Q7K1C0_DROME	ND-15	NADH dehydrogenase [ubiquinone] iron-sulfur protein 5	6990000	8160000	8990000	8.04667e+06	7410000	9490000	11600000	9500000	1.45333e+06
Q9VEP6	Q9VEP6	Q9VEP6_DROME	Adsl	Adenylosuccinate lyase	6040000	5660000	6060000	5920000	4540000	2980000	5900000	4.47333e+06	1.44667e+06
Q9VHR8	Q9VHR8	DPP3_DROME	DppIII	Dipeptidyl peptidase 3	8760000	12400000	14700000	1.19533e+07	10800000	12600000	16800000	13400000	1.44667e+06
Q9VN21	Q9VN21	Q9VN21_DROME	lost	LD30155p	10400000	11400000	11000000	1.09333e+07	9750000	9110000	9630000	9.49667e+06	1.43667e+06
Q9V438	Q9V438	PDIA6_DROME	CaBP1	Protein disulfide-isomerase A6 homolog	5250000	4860000	6630000	5580000	4460000	3720000	4260000	4.14667e+06	1.43333e+06
Q9VWP2	Q9VWP2	Q9VWP2_DROME	Dmel\CG7322	RH57257p	2520000	5000000	5370000	4.29667e+06	1960000	2330000	4300000	2.86333e+06	1.43333e+06
P33438	P33438;M9NCS8	GLT_DROME	Glt	Glutactin	9330000	12900000	11400000	11210000	10500000	8240000	10600000	9780000	1430000
Q9VZ49	Q9VZ49;X2JJD6	ENDOU_DROME	CG2145	Endoribonuclease CG2145	3190000	2300000	6000000	3830000	2520000	2430000	2250000	2400000	1430000
Q9V426	Q9V426	Q9V426_DROME	vig	LD07162p	8580000	6050000	5240000	6.62333e+06	9180000	8930000	6040000	8050000	1.42667e+06
P27619	P27619;A4V4I8;A4V4J0;E1JJA4;E1JJA5;M9PHQ0;M9PJN9;X2JE15	DYN_DROME	shi	Dynamin	11000000	12000000	11800000	11600000	9050000	11100000	10400000	1.01833e+07	1.41667e+06
P41044	P41044;A0A0B4LFM0	CAB32_DROME	Cbp53E	Calbindin-32	3760000	3860000	2710000	3.44333e+06	4180000	6110000	4280000	4.85667e+06	1.41333e+06
Q9VE26	Q9VE26	Q9VE26_DROME	Dmel\CG14292	CG14292-PA	3090000	1840000	3330000	2.75333e+06	1180000	1310000	1530000	1340000	1.41333e+06
M9NF14	E1JJM0;M9NF14;Q0KHU2;Q8IR99;Q9VZ69	M9NF14_DROME	Imp	IGF-II mRNA-binding protein, isoform L	3900000	4110000	4890000	4300000	2740000	2390000	3530000	2.88667e+06	1.41333e+06
P08111	P08111;M9NCX1;M9PBJ2	L2GL_DROME	l(2)gl	Lethal(2) giant larvae protein	3100000	3120000	3630000	3.28333e+06	2030000	1880000	1700000	1870000	1.41333e+06
Q9VI04	Q9VI04	Q9VI04_DROME	pyd3	Beta-alanine synthase	3130000	4160000	3830000	3.70667e+06	1910000	2150000	2830000	2.29667e+06	1410000
A8JUV4	A8JUV4	A8JUV4_DROME	Vml	Vitelline membrane-like, isoform A	344004	1100000	451549	631851	2180000	1530000	2410000	2040000	1408149
P48555	P48555;Q962I2	RALA_DROME	Rala	Ras-related protein Ral-a	4110000	4870000	4370000	4450000	2710000	2500000	3930000	3.04667e+06	1.40333e+06
P49415	P49415;A0A0B4K862;A0A0B4LG79;A0A4P7VJV5;B7YZM9;B7YZN0;E1JGQ9	SDC_DROME	Sdc	Syndecan	1860000	2630000	1730000	2.07333e+06	920547	680540	410835	670641	1.40269e+06
Q8MKJ5	Q8MKJ5	Q8MKJ5_DROME	Dmel\CG30197	GEO08105p1	1850000	4890000	2990000	3.24333e+06	1250000	2420000	1860000	1.84333e+06	1400000
A1Z9E3	A1Z9E3	A1Z9E3_DROME	mEFTu1	Elongation factor Tu	14000000	17300000	14400000	1.52333e+07	16100000	16000000	17800000	1.66333e+07	1400000
Q07327	Q07327;M9PEL1	ROP_DROME	Rop	Protein ROP	6570000	7430000	5590000	6530000	4870000	5560000	4960000	5130000	1400000
Q24372	Q24372	LACH_DROME	Lac	Lachesin	2420000	7150000	6580000	5.38333e+06	1530000	4490000	5930000	3.98333e+06	1400000
Q9VZS5	D1Z3A1;Q9VZS5	RL28_DROME	RpL28	Large ribosomal subunit protein eL28	4480000	9670000	11400000	8.51667e+06	5230000	7400000	17100000	9910000	1.39333e+06
Q9VHL2	Q9VHL2	Q9VHL2_DROME	CCT7	T-complex protein 1 subunit eta	5170000	7110000	6990000	6.42333e+06	7840000	6270000	9340000	7.81667e+06	1.39333e+06
Q9W0B3	Q9W0B3	Q9W0B3_DROME	Vta1	GH19706p	1590000	2280000	2250000	2040000	780733	270097	902089	650973	1389027
Q9VKQ2	Q9VKQ2	Q9VKQ2_DROME	Dmel\CG17127	Uncharacterized protein, isoform A	12000000	14500000	15800000	14100000	7960000	14200000	16000000	12720000	1380000
Q9VPR2	Q9VPR2	Q9VPR2_DROME	uncNacbeta	Transcription factor BTF3	671572	790149	654581	705434	362663	3180000	2710000	2084221	1378787
Q94915	Q94915	REG2_DROME	Reg-2	Rhythmically expressed gene 2 protein	1590000	2780000	2170000	2180000	677587	1150000	579853	802480	1377520
Q9VG82	Q9VG82	CP9F2_DROME	Cyp9f2	Probable cytochrome P450 9f2	3220000	4150000	3700000	3690000	5540000	5070000	4590000	5.06667e+06	1.37667e+06
P08841	A0A0B4LGH1;P08841	TBB3_DROME	betaTub60D	Tubulin beta-3 chain	1560000	3210000	2000000	2.25667e+06	1500000	586863	567429	884764	1.3719e+06
Q9VGT0	Q9VGT0	Q9VGT0_DROME	Ugt35B1	UDP-glucuronosyltransferase	4000000	3380000	4130000	3.83667e+06	4320000	6590000	4710000	5.20667e+06	1370000
C0PVB3;Q7KUU5	C0PVB3;Q7KUU5	C0PVB3_DROME;Q7KUU5_DROME	Alr	Sulfhydryl oxidase	1740000	2650000	2530000	2.30667e+06	655817	843259	1320000	939692	1.36697e+06
Q24048	Q24048;A4V0B5;Q1RL12	ATPB2_DROME	nrv2	Sodium/potassium-transporting ATPase subunit beta-2	29600000	19900000	17400000	22300000	26200000	20000000	16600000	2.09333e+07	1.36667e+06
P06002	P06002	OPS1_DROME	ninaE	Opsin Rh1	4020000	3900000	4020000	3980000	3270000	6790000	5980000	5.34667e+06	1.36667e+06
Q0KHY3	Q0KHY3;A0A0B4LHZ4	MESH_DROME	mesh	Protein mesh	4680000	5880000	5030000	5.19667e+06	4980000	2740000	3810000	3.84333e+06	1.35333e+06
A1Z7B8	A1Z7B8	A1Z7B8_DROME	Dmel\CG30373	GEO08456p1	1520000	1220000	972048	1.23735e+06	2730000	3090000	1950000	2590000	1.35265e+06
A0A0B4KEE1;A0A0B4KEL0;A0A0B4KF99;A1Z6Z3;Q7JR61	A0A0B4KEE1;A0A0B4KEL0;A0A0B4KF99;A0A0C4DHC8;A0A0C4FEI5;A1Z6Z3;A1Z6Z4;A4UZ69;Q7JR61	A0A0B4KEE1_DROME;A0A0B4KEL0_DROME;A0A0B4KF99_DROME;A1Z6Z3_DROME;Q7JR61_DROME	Aldh-III	Aldehyde dehydrogenase	7040000	7790000	6980000	7270000	5630000	4920000	7210000	5920000	1350000
P15348	P15348	TOP2_DROME	Top2	DNA topoisomerase 2	7790000	6220000	10700000	8.23667e+06	5780000	6790000	8090000	6.88667e+06	1350000
Q9VV95	Q9VV95	Q9VV95_DROME	Dmel\CG13026	Uncharacterized protein, isoform B	1150000	1890000	1770000	1.60333e+06	258667	258667	258667	258667	1.34467e+06
Q9VVI9	Q9VVI9;M9PCV9	CHMP5_DROME	Vps60	Charged multivesicular body protein 5	3480000	3890000	2970000	3.44667e+06	2490000	1980000	1840000	2.10333e+06	1.34333e+06
P48810	P48810;E1JIK0	RB87F_DROME	Hrb87F	Heterogeneous nuclear ribonucleoprotein 87F	4520000	5330000	4740000	4.86333e+06	3070000	3870000	3620000	3520000	1.34333e+06
Q9I7K3	Q9I7K3	Q9I7K3_DROME	Dmel\CG6465	N-acyl-aliphatic-L-amino acid amidohydrolase	1270000	1750000	681361	1233787	1960000	3340000	2430000	2.57667e+06	1.34288e+06
P18489	P18489;H1UUB1	SYB_DROME	Syb	Synaptobrevin	8060000	9260000	7240000	8.18667e+06	7400000	7620000	5520000	6.84667e+06	1340000
M9PDU4	M9PDU4	M9PDU4_DROME	ND-ACP	Acyl carrier protein	831392	760939	901846	831392	2170000	2900000	1440000	2170000	1.33861e+06
Q9VIE8	Q9VIE8	Q9VIE8_DROME	mAcon1	Aconitate hydratase, mitochondrial	145000000	208000000	166000000	173000000	113000000	174000000	228000000	1.71667e+08	1.33333e+06
Q9V4C7	E6EK15;E6EK17;E6EK18;Q59DP8;Q59DP9;Q59DQ0;Q9V4C7	Q9V4C7_DROME	PMCA	Calcium-transporting ATPase	14200000	17500000	15400000	15700000	13300000	14500000	15300000	1.43667e+07	1.33333e+06
Q961R9	Q961R9	Q961R9_DROME	CT19169	GH09241p	2030000	2930000	1880000	2280000	2880000	4460000	3500000	3.61333e+06	1.33333e+06
P80455	P80455	RS12_DROME	RpS12	Small ribosomal subunit protein eS12	24400000	40500000	37500000	3.41333e+07	23000000	24600000	58800000	3.54667e+07	1.33333e+06
Q9VXQ5	Q9VXQ5	Q9VXQ5_DROME	CCT6	Chaperonin containing TCP1 subunit 6	8890000	13400000	13600000	1.19633e+07	9370000	8630000	13900000	1.06333e+07	1330000
Q9VL89	Q9VL89	Q9VL89_DROME	und	Methionine aminopeptidase 2	2690000	4030000	4170000	3630000	5020000	3770000	6090000	4960000	1330000
Q9VR79	Q9VR79	Q9VR79_DROME	obst-A	LD43683p	1390000	1090000	981211	1153737	765207	3750000	2930000	2.48174e+06	1.328e+06
Q95028	B5RJQ0;Q95028	LDH_DROME	Ldh	L-lactate dehydrogenase	10300000	8580000	8140000	9.00667e+06	9810000	6970000	6260000	7680000	1.32667e+06
Q8INK7;Q9VGQ2	Q8INK7;Q9VGQ2;A0A0B4K6E6	Q8INK7_DROME;Q9VGQ2_DROME	BcDNA:RH54117;Dmel\CG17734	GEO12665p1	9680000	9810000	7340000	8.94333e+06	3640000	8120000	11100000	7620000	1.32333e+06
E1JGT3;Q9W1R6	E1JGT3;Q9W1R6	E1JGT3_DROME;Q9W1R6_DROME	Dmel\CG34423;anon-WO0118547.139	Uncharacterized protein, isoform B	1960000	1190000	1610000	1.58667e+06	173994	352891	267088	264658	1322009
P41073	P41073;M9NG39	PEP_DROME	Pep	Zinc finger protein on ecdysone puffs	4830000	4560000	5190000	4860000	3020000	3860000	3740000	3540000	1320000
Q7KJ73	Q7KJ73	Q7KJ73_DROME	Tsp42Ee	Tetraspanin	5500000	5570000	4960000	5.34333e+06	6660000	3440000	1970000	4.02333e+06	1320000
O46101	O46101	TSN2A_DROME	Tsp2A	Tetraspanin-2A	2190000	2560000	1820000	2190000	872912	883769	862056	872912	1.31709e+06
Q9VDE2	Q9VDE2	Q9VDE2_DROME	Dmel\CG5793	Uncharacterized protein, isoform B	2770000	7060000	3930000	4.58667e+06	2590000	3150000	4100000	3280000	1.30667e+06
Q9VT23	Q9VT23	Q9VT23_DROME	SP170	Peptidase S1 domain-containing protein	633397	790745	1430000	951381	2620000	3160000	990742	2256914	1.30553e+06
Q23979	Q23979	MY61F_DROME	Myo61F	Unconventional myosin IC	1800000	3160000	1960000	2.30667e+06	3780000	3760000	3290000	3610000	1.30333e+06
Q9VTU2	Q9VTU2	Q9VTU2_DROME	ND-SGDH	NADH dehydrogenase [ubiquinone] 1 beta subcomplex subunit 5, mitochondrial	19600000	25700000	32400000	25900000	19600000	15700000	38500000	24600000	1300000
Q9VRD4	Q9VRD4	Q9VRD4_DROME	Dmel\CG1532	Uncharacterized protein, isoform A	6880000	6560000	6650000	6.69667e+06	6910000	7370000	9710000	7.99667e+06	1300000
Q9VY05	Q9VY05	Q9VY05_DROME	Dmel\CG9512	GH11762p	7880000	5860000	6390000	6710000	4860000	6220000	5150000	5410000	1300000
Q24498	Q24498;A0A0B4K6T5;A0A0B4K715;A0A0B4K719;A0A0B4K7K0;A0A0B4K7U9;A0A0B4K837	RYR_DROME	RyR	Ryanodine receptor	15100000	17400000	17100000	1.65333e+07	12600000	14800000	18300000	1.52333e+07	1300000
Q9VX69	Q9VX69	Q9VX69_DROME	Dmel\CG5162	FI01450p	2200000	3030000	4120000	3.11667e+06	1650000	1710000	2090000	1.81667e+06	1300000
Q7KTG2	Q7KTG2	Q7KTG2_DROME	Apoltp	Apolipoprotein lipid transfer particle	3190000	3680000	4790000	3.88667e+06	3590000	1820000	2360000	2590000	1.29667e+06
Q9VJY6	Q9VJY6;X2JE06	RL24_DROME	RpL24	Large ribosomal subunit protein eL24	3830000	16700000	10800000	1.04433e+07	2400000	9120000	23700000	11740000	1.29667e+06
Q9VG86	Q9VG86	Q9VG86_DROME	anon-WO0140519.58	Fatty acyl-CoA reductase	281784	268068	195707	248520	1300000	1960000	1370000	1.54333e+06	1.29481e+06
Q9VIM0	Q9VIM0	Q9VIM0_DROME	38C.55	GH14278p	2410000	3520000	4260000	3.39667e+06	2150000	1880000	2280000	2.10333e+06	1.29333e+06
Q8IQ80;Q8IQ82	Q8IQ80;Q8IQ82	Q8IQ80_DROME;Q8IQ82_DROME	pst	GH06117p	3210000	5640000	4710000	4520000	4270000	2910000	2510000	3230000	1290000
Q9V405	Q9V405;Q9VH79	Q9V405_DROME	Rpt3	26S proteasome regulatory complex subunit p48A	5300000	7430000	6280000	6.33667e+06	6390000	7920000	8570000	7.62667e+06	1290000
Q7KSC4	Q7KSC4;A0A0B4KHD3	MPC1_DROME	Mpc1	Mitochondrial pyruvate carrier 1	603498	3330000	3930000	2621166	256423	609641	3150000	1338688	1282478
Q7K2D2	Q7K2D2	DCTN2_DROME	DCTN2-p50	Dynactin subunit 2	4020000	4940000	4720000	4560000	3030000	3080000	3740000	3.28333e+06	1.27667e+06
Q9VI56	Q9VI56	Q9VI56_DROME	Dmel\CG1943	GEO05313p1	4660000	4610000	3630000	4300000	1310000	3170000	4590000	3.02333e+06	1.27667e+06
Q9VH95	Q9VH95;A0A0B4K6D2	YC17_DROME	CG16817	Uncharacterized protein CG16817	2670000	4380000	4460000	3.83667e+06	4310000	4670000	6350000	5110000	1.27333e+06
Q9VMI3	Q9VMI3	Q9VMI3_DROME	ND-51	NADH dehydrogenase [ubiquinone] flavoprotein 1, mitochondrial	29500000	25500000	31100000	28700000	23300000	18100000	48500000	2.99667e+07	1.26667e+06
Q7KSQ0	Q7KSQ0	Q7KSQ0_DROME	sea	LD46175p	4010000	4820000	4890000	4.57333e+06	4560000	6440000	6520000	5840000	1.26667e+06
P02517	P02517;X2JGG6	HSP26_DROME	Hsp26	Heat shock protein 26	14000000	37300000	43700000	3.16667e+07	11300000	16600000	70900000	3.29333e+07	1.26667e+06
Q9VIV8	Q9VIV8	Q9VIV8_DROME	Dmel\CG13084	Uncharacterized protein	430193	594557	276063	433604	2090000	1270000	1740000	1700000	1.2664e+06
Q9VA73	Q9VA73;A0A0B4K6V1;A0A0B4KHW3	CMC_DROME	aralar1	Calcium-binding mitochondrial carrier protein Aralar1	6340000	10300000	7730000	8.12333e+06	6520000	7070000	7010000	6.86667e+06	1.25667e+06
Q9W077	Q9W077	Q9W077_DROME	Cpr62Bc	Cuticular protein 62Bc, isoform A	15100000	11100000	7130000	11110000	8810000	9550000	11200000	9.85333e+06	1.25667e+06
Q9VGF3	Q9VGF3	Q9VGF3_DROME	Dmel\CG18547	IP11040p	2710000	2900000	2820000	2810000	1600000	1310000	1770000	1560000	1250000
Q0E8P1;Q9VIX6	Q0E8P1;Q9VIX6	Q0E8P1_DROME;Q9VIX6_DROME	Dmel\CG17549	Uncharacterized protein, isoform B	2960000	2350000	1820000	2.37667e+06	3040000	159884	188963	1.12962e+06	1247051
Q9VY62	Q9VY62	Q9VY62_DROME	Dmel\CG1368	Cuticle protein 16.5	3340000	4460000	2610000	3470000	2800000	4340000	7000000	4.71333e+06	1.24333e+06
Q9VZQ7	Q9VZQ7	Q9VZQ7_DROME	Dmel\CG14961	Uncharacterized protein	65029.5	1.50751e+06	2950000	1.50751e+06	264902	219803	310002	264902	1.24261e+06
Q9VU17	Q9VU17;Q8IQH6	Q9VU17_DROME	nebu	HL01062p	7660000	10300000	6170000	8.04333e+06	8560000	6140000	5730000	6810000	1.23333e+06
M9NDZ8	M9NDZ8	M9NDZ8_DROME	Dmel\CG43074	Uncharacterized protein	5800000	8130000	5000000	6310000	5000000	6960000	3270000	5.07667e+06	1.23333e+06
C0PDF4	C0PDF4;M9PEW1;Q9I7R0	C0PDF4_DROME	Apt1	palmitoyl-protein hydrolase	11400000	12100000	12900000	1.21333e+07	13400000	13300000	13400000	1.33667e+07	1.23333e+06
Q9W1N9	Q9W1N9	Q9W1N9_DROME	Dmel\CG3906	GH08205p	1440000	1660000	1850000	1650000	214899	684136	365312	421449	1228551
Q9VT15	Q9VT15	Q9VT15_DROME	Dmel\CG3088	GH14734p	1120000	774125	1270000	1.05471e+06	3900000	2320000	624387	2.28146e+06	1226754
Q8MKK0	Q8MKK0	OB57A_DROME	Obp57a	General odorant-binding protein 57a	4420000	4790000	3270000	4160000	3220000	2360000	3220000	2.93333e+06	1.22667e+06
Q7KN75	Q7KN75	Q7KN75_DROME	Dp1	Dodeca-satellite-binding protein 1, isoform A	3430000	4920000	4380000	4.24333e+06	5130000	5480000	5790000	5.46667e+06	1.22333e+06
Q7K127	Q7K127	Q7K127_DROME	CT24026	Alpha-galactosidase	1430000	3050000	2590000	2.35667e+06	1400000	668388	1340000	1.13613e+06	1.22054e+06
Q9W078	Q9W078	Q9W078_DROME	Cpr62Bb	Cuticular protein 62Bb, isoform A	6440000	11900000	9840000	9.39333e+06	7330000	8900000	8290000	8.17333e+06	1220000
Q9VBL6	Q9VBL6	MS57A_DROME	Mst57Da	Accessory gland-specific peptide 57Da	179140	179140	179140	179140	1070000	2380000	743472	1397824	1218684
A1Z7F2	A1Z7F2	A1Z7F2_DROME	Mal-A7	alpha-glucosidase	812454	2060000	815410	1229288	858839	2900000	3580000	2.44628e+06	1.21699e+06
Q9VEN6	Q9VEN6	Q9VEN6_DROME	mRpS11	Mitochondrial ribosomal protein S11	1050000	1350000	1030000	1.14333e+06	2180000	2370000	2530000	2360000	1.21667e+06
Q6IGW6	Q6IGW6	Q6IGW6_DROME	Dmel\CG34200	GEO13367p1	599461	1540000	693270	944244	1210000	2350000	2920000	2160000	1.21576e+06
Q9VXE8	Q9VXE8	Q9VXE8_DROME	Ubc7	RE34144p	1720000	2240000	1850000	1.93667e+06	806790	358736	1000000	721842	1.21482e+06
A0A0B4KFE4	A0A0B4KFE4;A1Z7H2;A1Z7H3;Q8T3L1	A0A0B4KFE4_DROME	Acsl	Acyl-CoA synthetase long-chain, isoform J	9840000	12800000	8900000	1.05133e+07	7300000	10500000	10100000	9300000	1.21333e+06
P45888	P45888	ARP2_DROME	Arp2	Actin-related protein 2	4380000	5970000	5780000	5.37667e+06	3560000	4170000	4770000	4.16667e+06	1210000
Q24186	Q24186;X2JKU5	RS5A_DROME	RpS5a	Small ribosomal subunit protein uS7A	5400000	14600000	14100000	1.13667e+07	5830000	10800000	21100000	1.25767e+07	1210000
Q9VL67	Q9VL67	Q9VL67_DROME	Dmel\CG4594	LD18769p	2080000	2290000	2400000	2.25667e+06	710407	859641	1570000	1.04668e+06	1209984
Q7KLV9	Q7KLV9;A0A0B4K7Z5	PSD11_DROME	Rpn6	26S proteasome non-ATPase regulatory subunit 11	5400000	7490000	7060000	6650000	7060000	6670000	9840000	7.85667e+06	1.20667e+06
A1Z9A8	A1Z9A8	PTCD3_DROME	CG4679	Small ribosomal subunit protein mS39	975474	963088	801980	913514	1590000	2260000	2510000	2120000	1206486
Q7KT36	Q7KT36	Q7KT36_DROME	Dmel\CG13083	IP19005p	564732	719194	414214	566047	1980000	1050000	2280000	1770000	1.20395e+06
Q8T6I0;Q8T8W3	Q8T6I0;Q8T8W3	Q8T6I0_DROME;Q8T8W3_DROME	Past1	EH domain containing protein	11000000	14400000	14100000	1.31667e+07	13600000	15500000	14000000	1.43667e+07	1200000
P35421	P35421	PUR4_DROME	Pfas	Phosphoribosylformylglycinamidine synthase	2840000	4210000	4360000	3.80333e+06	2310000	2340000	3160000	2.60333e+06	1200000
Q7KN04	Q7KN04	Q7KN04_DROME	fat-spondin	Spondin-1	1180000	1580000	2420000	1.72667e+06	609106	478499	493728	527111	1.19956e+06
Q9VRD6	A8JUT4;Q9VRD6	Q9VRD6_DROME	Ntf-2	NTF2-related export protein	1950000	3150000	4450000	3.18333e+06	1040000	1480000	3440000	1.98667e+06	1.19667e+06
P25228	O18338;P25228;M9NEE8;A0A4P7VAW6	RAB3_DROME	Rab3	Ras-related protein Rab-3	2800000	3040000	2590000	2810000	1520000	1450000	1870000	1.61333e+06	1.19667e+06
Q9VW12	Q9VW12;X2JGV8	U389_DROME	CG9231	UPF0389 protein CG9231	2310000	4450000	3650000	3470000	1570000	2790000	2460000	2.27333e+06	1.19667e+06
Q9VRM8	Q9VRM8	Q9VRM8_DROME	Alp10	alkaline phosphatase	552631	360090	136232	349651	1880000	1830000	924264	1.54475e+06	1.1951e+06
O97064	O97064	O97064_DROME	Ccp84Ag	Ccp84Ag	1840000	2350000	2280000	2.15667e+06	374889	1210000	1300000	961630	1195037
Q9VES6	Q9VES6	Q9VES6_DROME	Dmel\CG17560	Fatty acyl-CoA reductase	5530000	4440000	4930000	4.96667e+06	4040000	3910000	3370000	3.77333e+06	1.19333e+06
Q7JXZ2	Q7JXZ2	Q7JXZ2_DROME	Cth	cystathionine gamma-lyase	7860000	8940000	7900000	8.23333e+06	5980000	6370000	8770000	7040000	1.19333e+06
Q9VYX7	Q9VYX7;X2JEI8	PGPSA_DROME	PGRP-SA	Peptidoglycan-recognition protein SA	1430000	977143	2120000	1.50905e+06	524078	246874	183377	318110	1190938
Q9VX98	Q9VX98	DENR_DROME	DENR	Density-regulated protein homolog	2080000	1140000	1310000	1510000	4090000	2200000	1790000	2.69333e+06	1.18333e+06
Q9W4I3	Q9W4I3	Q9W4I3_DROME	mRpL30	Large ribosomal subunit protein uL30m	852089	650982	735880	746317	1440000	2260000	2080000	1.92667e+06	1.18035e+06
O76874	O76874	O76874_DROME	EG:125H10.1	SD17974p	409241	341747	274253	341747	238051	2690000	1630000	1.51935e+06	1.1776e+06
Q9VNE2	Q9VNE2	PKRA_DROME	kra	Protein krasavietz	2960000	3100000	3270000	3110000	4540000	3970000	4350000	4.28667e+06	1.17667e+06
Q9VGP6	Q9VGP6	PFD3_DROME	mgr	Prefoldin subunit 3	1480000	1790000	1830000	1700000	2540000	3250000	2840000	2.87667e+06	1.17667e+06
Q9VT49	M9PEZ7;Q9VT49;X2JGI5	Q9VT49_DROME	Zasp67	Z band alternatively spliced PDZ-motif protein 67, isoform G	9260000	6220000	6780000	7420000	7220000	9290000	9270000	8.59333e+06	1.17333e+06
Q9W5W8	Q9W5W8	Q9W5W8_DROME	Ech1	RE22677p	2450000	3120000	2660000	2.74333e+06	2870000	4330000	4550000	3.91667e+06	1.17333e+06
Q86PD3	Q86PD3	Q86PD3_DROME	CG30022;CG30023	RE56416p	3030000	3790000	3500000	3440000	2580000	2030000	2200000	2270000	1170000
Q8IQQ0	A8JNU6;Q8IQQ0;Q9VVC5	Q8IQQ0_DROME	Ogdh	oxoglutarate dehydrogenase (succinyl-transferring)	36100000	49000000	44600000	4.32333e+07	30000000	38600000	57600000	4.20667e+07	1.16667e+06
P29844	F3YDH0;P29844	BIP_DROME	Hsc70-3	Endoplasmic reticulum chaperone BiP	14400000	20500000	18400000	1.77667e+07	15600000	15300000	18900000	16600000	1.16667e+06
A2RVI0	A2RVI0;Q7K076	A2RVI0_DROME	CG17041	IP18102p	3520000	4710000	5170000	4.46667e+06	572174	4990000	4340000	3.30072e+06	1165942
Q9VW34	Q9VW34	Q9VW34_DROME	serp	FI03450p	1370000	1010000	1420000	1.26667e+06	914899	3270000	3100000	2.4283e+06	1161633
Q9VJE5	Q9VJE5;A0A6F7UQK0;B7YZW7;B7YZW8;E1JHJ9;E1JHK0;M9PBC9;M9PDB4;M9PG37;Q0E8Q0;Q0E8Q1;Q7KT48;X2JAQ4	CL190_DROME	CLIP-190	Restin homolog	5650000	5930000	4920000	5500000	4380000	4390000	4250000	4340000	1160000
Q9VB76	Q9VB76	Q9VB76_DROME	CAH9	Carbonic anhydrase	523465	702693	487977	571378	821804	2210000	2160000	1.7306e+06	1159223
Q9VN71	Q9VN71	Q9VN71_DROME	Jhbp3	Uncharacterized protein, isoform A	1170000	960223	1730000	1286741	1740000	2390000	3200000	2.44333e+06	1.15659e+06
O61492	O61492;A4V4F2;F2FB46;M9PHL7;M9PHT0;M9PJN2	FLOT2_DROME	Flo2	Flotillin-2	3020000	3980000	3650000	3550000	2550000	2290000	2350000	2.39667e+06	1.15333e+06
Q8ING0	Q8ING0	Q8ING0_DROME	CG9645	Peptidase S1 domain-containing protein	2240000	1520000	3620000	2460000	1380000	1520000	1020000	1.30667e+06	1.15333e+06
P48604	P48604	GRPE_DROME	Roe1	GrpE protein homolog, mitochondrial	2730000	3000000	2710000	2.81333e+06	2720000	4610000	4570000	3.96667e+06	1.15333e+06
Q7JVZ8	Q7JVZ8	Q7JVZ8_DROME	GstE11	Glutathione S transferase E11, isoform A	1870000	2140000	2450000	2.15333e+06	1060000	825116	1120000	1.00171e+06	1151628
Q8IMQ3	Q8IMQ3	Q8IMQ3_DROME	Dmel\CG31077	Chitin-binding type-2 domain-containing protein	2680000	1340000	1360000	1.79333e+06	869129	742221	317279	642876	1150457
Q9VG97	Q9VG97	GSTD3_DROME	GstD3	Inactive glutathione S-transferase D3	2410000	1890000	2740000	2.34667e+06	934088	1100000	1560000	1.19803e+06	1.14864e+06
Q9VZK4	Q9VZK4	Q9VZK4_DROME	Dmel\CG14984	GEO10764p1	3290000	1000000	1090000	1.79333e+06	607852	841204	486420	645159	1.14817e+06
Q9VPN5	Q9VPN5	Q9VPN5_DROME	Stip1	LD03220p	5480000	7050000	8280000	6.93667e+06	4380000	5220000	7780000	5.79333e+06	1.14333e+06
Q0E8C8	Q0E8C8	SP77B_DROME	Spn77Ba	Serine protease inhibitor 77Ba	3250000	2450000	3720000	3140000	3040000	1760000	1190000	1.99667e+06	1.14333e+06
O97172	O97172;F3YDJ5	U729_DROME	CG18508	UPF0729 protein CG18508	1620000	2150000	1490000	1.75333e+06	671912	472062	691016	611663	1141670
Q9VKV1	Q8IPB7;Q9VKV1;Q9VLI0	Q9VKV1_DROME	LManII	Alpha-mannosidase	3890000	4860000	6030000	4.92667e+06	2580000	4200000	4580000	3.78667e+06	1140000
P91941	P91941	P91941_DROME	Acp65Aa	Adult cuticle protein 65Aa	7450000	6110000	5390000	6.31667e+06	6480000	4230000	4820000	5.17667e+06	1140000
P23625	P23625	GNAQ_DROME	Galphaq	G protein alpha q subunit	4270000	4800000	5370000	4.81333e+06	2600000	3870000	4550000	3.67333e+06	1140000
Q9VQU0	Q9VQU0	Q9VQU0_DROME	Dmel\CG10031	BPTI/Kunitz inhibitor domain-containing protein	841150	1930000	3800000	2.19038e+06	532629	1150000	1470000	1.05088e+06	1139507
O77477	O77477	O77477_DROME	LD24471	LD24471p	1200000	1060000	639250	966417	2000000	2630000	1670000	2100000	1.13358e+06
Q9VMU0	Q9VMU0	Q9VMU0_DROME	ND-13A	NADH dehydrogenase [ubiquinone] iron-sulfur protein 6, mitochondrial	27800000	18400000	22000000	2.27333e+07	22400000	18200000	31000000	2.38667e+07	1.13333e+06
Q9VN93	Q9VN93	CPR1_DROME	CG12163	Putative cysteine proteinase CG12163	2990000	3500000	3530000	3340000	1990000	2030000	2600000	2.20667e+06	1.13333e+06
Q9VYV3	Q9VYV3	TXND5_DROME	prtp	Thioredoxin domain-containing protein 5 homolog	3050000	3800000	3300000	3.38333e+06	5000000	4220000	4330000	4.51667e+06	1.13333e+06
O46037	O46037;X2JAB9	VINC_DROME	Vinc	Vinculin	7830000	8980000	8090000	8300000	6010000	7550000	7940000	7.16667e+06	1.13333e+06
O17445	A8Y560;O17445	RL15_DROME	RpL15	Large ribosomal subunit protein eL15	18800000	33900000	29200000	27300000	19200000	24200000	41900000	2.84333e+07	1.13333e+06
Q9VFC8	Q9VFC8;A0A0B4KHJ5	GYS_DROME	GlyS	Glycogen [starch] synthase	12500000	17400000	16500000	1.54667e+07	12100000	11400000	19500000	1.43333e+07	1.13333e+06
Q9VKX2	Q9VKX2	Q9VKX2_DROME	Mdh1	Malate dehydrogenase	23500000	52800000	34900000	3.70667e+07	25400000	38200000	44200000	3.59333e+07	1.13333e+06
Q8INL3	Q8INL3	Q8INL3_DROME	Dmel\CG31373	Peptide deformylase	2990000	4650000	4040000	3.89333e+06	1390000	3260000	3640000	2.76333e+06	1130000
Q9VS22	Q9VS22	Q9VS22_DROME	Acbp3	Acyl-CoA binding protein 3, isoform A	1310000	8240000	4630000	4.72667e+06	3400000	8660000	5510000	5.85667e+06	1130000
Q8I7C3	Q8I7C3;M9NDA6;M9NFH3	LASP1_DROME	Lasp	LIM and SH3 domain protein Lasp	2180000	3270000	2730000	2.72667e+06	1540000	1640000	1610000	1.59667e+06	1130000
Q9W1V8	Q9W1V8	Q9W1V8_DROME	DCTN3-p24	CG9893 protein	2070000	2960000	2550000	2.52667e+06	1370000	1070000	1760000	1400000	1.12667e+06
Q9VZF6	Q9VZF6	Q9VZF6_DROME	Sqor	GH04863p	2220000	3520000	3550000	3.09667e+06	1360000	1310000	3250000	1.97333e+06	1.12333e+06
Q7K5M6	Q7K5M6	Q7K5M6_DROME	Sip1	GH04176p	3840000	2950000	4510000	3.76667e+06	2540000	2840000	2560000	2.64667e+06	1120000
A1ZA64	A1ZA64	A1ZA64_DROME	Dmel\CG8299	Peptidase S1 domain-containing protein	2390000	4110000	425772	2.30859e+06	1680000	7130000	1470000	3.42667e+06	1118076
B4ZJA7	B4ZJA7	B4ZJA7_DROME	Sfp87B	GEO13347p1	163467	306850	450232	306850	554280	176051	3530000	1.42011e+06	1.11326e+06
Q9VZF9	Q9VZF9	Q9VZF9_DROME	Cpr64Ad	Cuticular protein 64Ad	1990000	2620000	2870000	2.49333e+06	1090000	984519	2070000	1.38151e+06	1111827
Q8IPT9;Q8IPU0;Q9VP68	Q8IPT9;Q8IPU0;Q9VP68	Q8IPT9_DROME;Q8IPU0_DROME;Q9VP68_DROME	Dmel\CG10512	SD05439p1	2550000	2010000	1980000	2180000	736942	1320000	1160000	1072314	1107686
Q9VHV5	Q9VHV5;A0A0B4LGT4	ARL8_DROME	Arl8	ADP-ribosylation factor-like protein 8	3480000	3060000	2460000	3000000	2580000	1430000	1670000	1.89333e+06	1.10667e+06
A1Z9J3	A0A0B4K788;A0A0B4K7P8;A0A0B4K7Y9;A0A0B4K867;A0A0B4K869;A1Z9I8;A1Z9I9;A1Z9J0;A1Z9J1;A1Z9J2;A1Z9J3;B7YZG2;B7YZG3;B7YZG4;B7YZG5;B7YZG6;E1JH62;E1JH63;E1JH64;E1JH65	A1Z9J3_DROME	shot	Short stop, isoform H	8260000	8300000	8560000	8.37333e+06	6600000	7830000	7370000	7.26667e+06	1.10667e+06
Q9VS47	Q9VS47	Q9VS47_DROME	mrva	LD39967p	2760000	4140000	3060000	3320000	2030000	1950000	2670000	2.21667e+06	1.10333e+06
Q9XZ10	Q6NLA3;Q8IML3;Q8IML4;Q8IML5;Q9XZ10	Q9XZ10_DROME	Vha100-1	V-type proton ATPase subunit a	6280000	7990000	7260000	7.17667e+06	5330000	6980000	5920000	6.07667e+06	1100000
P08171	P08171;C9QP21	EST6_DROME	Est-6	Esterase-6	6450000	5610000	9550000	7.20333e+06	4150000	4940000	9230000	6.10667e+06	1.09667e+06
M9NDM6	M9NDM6	M9NDM6_DROME	Prm	Paramyosin, isoform E	10400000	6280000	7480000	8.05333e+06	6930000	6420000	7520000	6.95667e+06	1.09667e+06
Q9VRS6	Q9VRS3;Q9VRS6;Q9VRS7	Q9VRS6_DROME	Jon65Aiv	Jonah 65Aiv	353313	889713	386818	543281	1330000	2750000	834229	1.63808e+06	1094795
Q9I7D3	Q9I7D3;E4NKG1	CAPR1_DROME	Capr	Caprin homolog	2010000	2570000	1800000	2.12667e+06	3500000	2800000	3360000	3220000	1.09333e+06
Q9V3Y2	Q9V3Y2	DRE2_DROME	CIAPIN1	Anamorsin homolog	2030000	2950000	2700000	2560000	1460000	1360000	1580000	1.46667e+06	1.09333e+06
A1Z8N1	A1Z8N1	TRE11_DROME	Tret1-1	Facilitated trehalose transporter Tret1-1	6160000	6260000	7290000	6570000	4760000	5970000	5710000	5480000	1090000
Q0E8X8	Q0E8X8	Q0E8X8_DROME	BcDNA:RE33866	FI01416p	7720000	4440000	6450000	6.20333e+06	5570000	6610000	9700000	7.29333e+06	1090000
Q7K1V5	Q7K1V5;E2QD00	JAGN_DROME	jagn	Protein jagunal	2360000	6360000	6990000	5.23667e+06	2110000	3500000	6840000	4150000	1.08667e+06
Q9VVW8	Q9VVW8	NNRD_DROME	Naxd	ATP-dependent (S)-NAD(P)H-hydrate dehydratase	3270000	3010000	3020000	3100000	1890000	1590000	2560000	2.01333e+06	1.08667e+06
Q6AWN0	Q6AWN0	MTND_DROME	Adi1	Acireductone dioxygenase	3190000	5530000	3580000	4100000	2770000	3660000	2610000	3.01333e+06	1.08667e+06
A0A0B4LGH1	A0A0B4LGH1	A0A0B4LGH1_DROME	betaTub60D	Tubulin beta chain	897687	2000000	1270000	1389229	259456	198510	452237	303401	1085828
Q9VYJ1	Q9VYJ1	Q9VYJ1_DROME	Nep6	FI12805p	968193	974602	2550000	1.4976e+06	408979	394847	432397	412074	1085524
Q9VHC7	A0A0B4K6Z1;Q9VHC7	Q9VHC7_DROME	rump	FI21236p1	3110000	3800000	4830000	3.91333e+06	1870000	2790000	3830000	2830000	1.08333e+06
P12881	P12881;I0DHK3	PSA1_DROME	Prosalpha6	Proteasome subunit alpha type-1	3030000	8070000	8680000	6.59333e+06	3090000	4930000	8510000	5510000	1.08333e+06
P13469	P13469;A0A0B4K7G4	MODU_DROME	mod	DNA-binding protein modulo	3260000	3320000	3920000	3500000	4940000	4200000	4610000	4.58333e+06	1.08333e+06
Q9VJ19	Q9VJ19	Q9VJ19_DROME	RpL30	Large ribosomal subunit protein eL30	8970000	26800000	24200000	19990000	7320000	15800000	40100000	2.10733e+07	1.08333e+06
A1ZAH1	A1ZAH1	A1ZAH1_DROME	knon	ATP synthase subunit d, mitochondrial	1405000	1150000	1660000	1405000	324858	263799	385917	324858	1080142
Q9I7K0	Q9I7K0;A0A0B4KG85	JUPIT_DROME	Jupiter	Microtubule-associated protein Jupiter	2760000	3110000	2700000	2.85667e+06	1770000	2070000	1490000	1.77667e+06	1080000
Q9W0J9	Q9W0J9	Q9W0J9_DROME	CT9987	GH07301p	3460000	3740000	3180000	3460000	3340000	5260000	5010000	4.53667e+06	1.07667e+06
Q9VV13	Q9VV13	Q9VV13_DROME	Dmel\CG13065	GEO08383p1	844906	619812	1070000	844906	1920000	2530000	1310000	1920000	1075094
Q9VXC7	Q9VXC7	Q9VXC7_DROME	Dmel\CG9673	RE37738p	187102	994117	486203	555807	749123	1830000	2310000	1.62971e+06	1.0739e+06
Q7PL91	Q7PL91	Q7PL91_DROME	ND-AGGG	GEO11417p1	7940000	4810000	5600000	6.11667e+06	8520000	6590000	6460000	7190000	1.07333e+06
M9PDB4	M9PDB4	M9PDB4_DROME	CLIP-190	Cytoplasmic linker protein 190, isoform Q	1560000	1770000	1330000	1.55333e+06	357798	292726	797546	482690	1.07064e+06
A0A0B4KGY6	A0A0B4KGY6	NOVA_DROME	ps	RNA-binding protein Pasilla	2810000	5210000	3190000	3.73667e+06	2190000	2690000	3120000	2.66667e+06	1070000
Q9VZM5	Q9VZM5	PIGB_DROME	PIG-B	GPI mannosyltransferase 3	2250000	1060000	1930000	1.74667e+06	739293	356792	935282	677122	1.06954e+06
Q24395	Q24395	MTK_DROME	Mtk	Metchnikowin	1400000	1180000	822795	1134265	98806.7	65328.1	31849.5	65328.1	1.06894e+06
Q9VV39	Q9VV39	Q9VV39_DROME	mRpS34	Mitochondrial ribosomal protein S34	763462	720995	635175	706544	1620000	1900000	1800000	1.77333e+06	1.06679e+06
Q7KN94	Q7KN94	Q7KN94_DROME	wal	Electron transfer flavoprotein subunit alpha	11900000	12900000	12300000	1.23667e+07	11700000	14000000	14600000	1.34333e+07	1.06667e+06
Q7KKI0	A1Z8U4;Q7KKI0	Q7KKI0_DROME	CCT5	T-complex protein 1 subunit epsilon	4690000	7980000	8950000	7.20667e+06	6700000	7010000	11100000	8270000	1.06333e+06
Q9VH33	Q9VH33	Q9VH33_DROME	Npc2e	Niemann-Pick type C-2e	219449	239245	473783	310826	1370000	1370000	1370000	1370000	1.05917e+06
A0A0B4LHY2;Q9V9U2	A0A0B4LHY2;Q9V9U2	A0A0B4LHY2_DROME;Q9V9U2_DROME	salt	Salty dog, isoform C	456335	389768	417621	421241	1290000	1540000	1610000	1480000	1.05876e+06
Q9W258	Q9W258	Q9W258_DROME	babos	Babos, isoform A	3690000	4400000	8080000	5390000	3630000	3820000	5550000	4.33333e+06	1.05667e+06
Q0E8H7	Q0E8H7	Q0E8H7_DROME	SP1173	FI19426p1	1770000	3270000	3150000	2730000	1100000	1670000	2250000	1.67333e+06	1.05667e+06
P47948	A0A0B4LF64;P47948	TNNC2_DROME	TpnC47D	Troponin C, isoform 2	2920000	3430000	3480000	3.27667e+06	1690000	805656	4170000	2.22189e+06	1.05478e+06
Q10714	Q10714;X2J8C3	ACE_DROME	Ance	Angiotensin-converting enzyme	1390000	1680000	1730000	1600000	1750000	3140000	3070000	2.65333e+06	1.05333e+06
Q9VHX4	Q9VHX4	Q9VHX4_DROME	Dmel\CG2767	LD24679p	6340000	6650000	6700000	6.56333e+06	5680000	5250000	5600000	5510000	1.05333e+06
Q9V3P6	Q9V3P6;A0A0B4KHE9;A0A0B4KI10	PSMD1_DROME	Rpn2	26S proteasome non-ATPase regulatory subunit 1	5320000	7580000	7530000	6810000	6080000	7570000	9930000	7860000	1050000
P11996	P11996;X2J8F5	LSP1B_DROME	Lsp1beta	Larval serum protein 1 beta chain	205779	1020000	435666	553815	1603573	2460000	747146	1603573	1049758
Q9VL69	Q9VL69	Q9VL69_DROME	CK01296	Translocon-associated protein subunit gamma	181361	3600000	2450000	2.07712e+06	519128	4830000	4030000	3126376	1.04926e+06
B7Z100;B7Z103	B7Z100;B7Z103	B7Z100_DROME;B7Z103_DROME	CG15055;CG32550	FI16622p1	540251	271979	427737	413322	1460000	1340000	1580000	1460000	1.04668e+06
Q9VLS9	Q9VLS9	LACB2_DROME	CG12375	Beta-lactamase-like protein 2 homolog	2780000	2270000	2670000	2.57333e+06	1380000	1210000	1990000	1.52667e+06	1.04667e+06
Q9VQI7	Q9VQI7	Q9VQI7_DROME	Prx6a	Peroxiredoxin 6005	4890000	4110000	5470000	4.82333e+06	3680000	3280000	4370000	3.77667e+06	1.04667e+06
A0A0B4KHW3	A0A0B4KHW3	A0A0B4KHW3_DROME	aralar1	Aralar1, isoform F	4730000	5010000	4240000	4660000	5070000	3870000	1900000	3.61333e+06	1.04667e+06
Q8SXD5	Q8SXD5	Q8SXD5_DROME	vir-1	GH02216p	609560	1380000	2470000	1486520	385724	665605	275947	442425	1.04409e+06
Q9VF24	Q9VF24	Q9VF24_DROME	cv-d	Crossveinless d	2740000	2510000	5620000	3.62333e+06	3350000	1910000	2500000	2.58667e+06	1.03667e+06
Q4ABE3	P02255;Q4AB54;Q4AB94;Q4ABD8;Q4ABE3	Q4ABE3_DROME	His1:CG33801	Histone H1	8610000	7750000	8800000	8.38667e+06	6810000	6960000	8280000	7350000	1.03667e+06
Q8INH5	Q8INH5;Q8INH6;Q9VFX0;Q9VFW7	Q8INH5_DROME	CG11688	Aminopeptidase	1960000	2520000	2530000	2.33667e+06	2220000	3120000	4780000	3.37333e+06	1.03667e+06
Q9VCC6	Q9VCC6	Q9VCC6_DROME	Dmel\CG6178	GM05240p	1440000	3540000	2770000	2.58333e+06	2960000	4030000	3870000	3620000	1.03667e+06
A1Z8I8	A1Z8I8	A1Z8I8_DROME	BcDNA:AT13707	Uncharacterized protein, isoform E	622015	748858	422290	597721	2680000	1030000	1190000	1.63333e+06	1.03561e+06
Q9VZR2	Q9VZR2	Q9VZR2_DROME	Drsl5	Drosomycin-like 5	3260000	296862	301627	1286163	250903	250903	250903	250903	1035260
Q9W322	Q9W322	Q9W322_DROME	Dmel\CG3106	GH10201p	151192	247455	199324	199324	593392	1290000	1820000	1234464	1.03514e+06
Q9VKD3	Q9VKD3	NFS1_DROME	Nfs1	Cysteine desulfurase, mitochondrial	3870000	5030000	5230000	4710000	2850000	4260000	3920000	3.67667e+06	1.03333e+06
Q9W4J4	Q9W4J4	Q9W4J4_DROME	Dmel\CG11444	GM14292p	3240000	4140000	3200000	3.52667e+06	1730000	2880000	2870000	2.49333e+06	1.03333e+06
P17276	P17276;M9PBV1;Q59E23	PH4H_DROME	Hn	Protein henna	1940000	2900000	2250000	2.36333e+06	2520000	4200000	3470000	3.39667e+06	1.03333e+06
Q9VNA5	Q9VNA5	PSB4_DROME	Prosbeta7	Proteasome subunit beta type-4	4450000	8500000	3670000	5540000	4720000	4010000	4800000	4510000	1030000
Q7K3P6	Q7K3P6	Q7K3P6_DROME	Dmel\CG6484	GH21490p	408982	828102	413294	550126	1690000	2180000	861556	1.57719e+06	1.02706e+06
A4V4U5	A4V4U5;M9NHG9	A4V4U5_DROME	slgA	Proline dehydrogenase	932048	2280000	1990000	1734016	385098	418253	1320000	707784	1.02623e+06
Q9VUZ0	Q9VUZ0	Q9VUZ0_DROME	SsRbeta	Translocon-associated protein subunit beta	4740000	10300000	9730000	8.25667e+06	7920000	7220000	12700000	9280000	1.02333e+06
Q9VVU2	Q9VVU2	Q9VVU2_DROME	RpL26	GEO07453p1	4910000	10400000	9510000	8.27333e+06	6200000	7390000	14300000	9.29667e+06	1.02333e+06
A0AQH0	A0AQH0	A0AQH0_DROME	Prosbeta1	Proteasome subunit beta	3220000	3240000	2770000	3.07667e+06	2190000	1430000	2550000	2.05667e+06	1020000
L0MLJ3	L0MLJ3	L0MLJ3_DROME	Dmel\CG1674	Uncharacterized protein, isoform M	3820000	2830000	1660000	2770000	4430000	3940000	2990000	3.78667e+06	1.01667e+06
A1ZBK7	A1ZBK7	A1ZBK7_DROME	cer	Crammer	2510000	3630000	2060000	2.73333e+06	2650000	1460000	1050000	1720000	1.01333e+06
Q07152	A0A4D6K3W6;A4V488;Q07152	IMDH_DROME	ras	Inosine-5'-monophosphate dehydrogenase	2600000	3460000	3600000	3220000	4580000	3450000	4670000	4.23333e+06	1.01333e+06
O77430	O77430;Q7KJ69	O77430_DROME	SkpA	GEO01111p1	5090000	4250000	3460000	4.26667e+06	6150000	5420000	4260000	5.27667e+06	1010000
Q6IHY5	Q6IHY5	Q6IHY5_DROME	COX7AL2	Cytochrome c oxidase subunit 7A-like 2, isoform A	3250000	2550000	2450000	2750000	2170000	721618	2330000	1.74054e+06	1.00946e+06
P10676	P10676;M9PCU0	NINAC_DROME	ninaC	Neither inactivation nor afterpotential protein C	10200000	13400000	10200000	1.12667e+07	9020000	14500000	13300000	1.22733e+07	1.00667e+06
Q9VWI0	Q9VWI0	NDUS4_DROME	ND-18	NADH dehydrogenase [ubiquinone] iron-sulfur protein 4, mitochondrial	3160000	4570000	7360000	5030000	2000000	1900000	8170000	4.02333e+06	1.00667e+06
M9PB30;M9PBZ0;M9PC41	M9NCR4;M9NE82;M9NER8;M9PB30;M9PB31;M9PB32;M9PBZ0;M9PBZ4;M9PC41;M9PC45;M9PC48;M9PCJ6;M9PCJ8;M9PEH5;M9PEI1;M9PEI7	M9PB30_DROME;M9PBZ0_DROME;M9PC41_DROME	dpy	Dumpy, isoform Q	4490000	4420000	3880000	4.26333e+06	2930000	3710000	3130000	3.25667e+06	1.00667e+06
Q9VNE9	A0A0B4KFM7;Q9VNE9	RL13A_DROME	RpL13A	Large ribosomal subunit protein uL13	2060000	4870000	6350000	4.42667e+06	3220000	6910000	6170000	5.43333e+06	1.00667e+06
Q9VFM0	Q9VFM0	Q9VFM0_DROME	SP55	GH19262p	1740000	933290	1380000	1.3511e+06	428546	258402	350330	345759	1.00534e+06
C0HL66;C0HL67;P02299	C0HL66;C0HL67;P02299	H33A_DROME;H33B_DROME;H3_DROME	His3;His3.3A;His3.3B	Histone H3.3A	1620000	2120000	2880000	2.20667e+06	1170000	5050000	3410000	3210000	1.00333e+06
Q86BR8;Q9VDL2	Q86BR8;Q9VDL2	Q86BR8_DROME;Q9VDL2_DROME	TFAM	Mitochondrial transcription factor A, isoform B	4520000	3770000	3900000	4.06333e+06	5630000	4800000	4770000	5.06667e+06	1.00333e+06
Q7JXF7	Q7JXF7	SEELE_DROME	sel	Protein seele	3330000	2830000	2350000	2.83667e+06	1930000	1450000	2120000	1.83333e+06	1.00333e+06
A0A0B4LFR4;Q7K110	A0A0B4LFR4;Q7K110	A0A0B4LFR4_DROME;Q7K110_DROME	OstDelta	Dolichyl-diphosphooligosaccharide--protein glycosyltransferase subunit 2	4990000	5660000	5460000	5370000	7200000	5600000	6320000	6.37333e+06	1.00333e+06
P08928	M9NE89;P08928	LAM0_DROME	Lam	Lamin Dm0	7620000	6250000	8390000	7420000	5070000	7370000	6810000	6.41667e+06	1.00333e+06
Q9VXR9	Q9VXR9	Q9VXR9_DROME	Dmel\CG8128	FI03680p	4130000	3700000	3930000	3920000	4030000	5800000	4940000	4.92333e+06	1.00333e+06
A8JNV2	A8JNV2	A8JNV2_DROME	CG32194	Uncharacterized protein	1260000	2250000	1760000	1.75667e+06	743782	862803	656704	754430	1002237
Q9VJ59	Q9VJ59	Q9VJ59_DROME	Jwa	PRA1 family protein	1270000	6840000	6040000	4.71667e+06	1960000	4360000	4830000	3.71667e+06	1000000
P08645	P08645;M9MRT6	RAP1_DROME	Rap1	Ras-related protein Rap1	11300000	12500000	13500000	1.24333e+07	10400000	11200000	12700000	1.14333e+07	1000000
Q04499	Q04499;A4V4U5;M9NFJ2;M9NHG9	PROD_DROME	slgA	Proline dehydrogenase 1, mitochondrial	13900000	10700000	12900000	12500000	10300000	10400000	13800000	11500000	1000000
Q9VXC1	Q9VXC1	Q9VXC1_DROME	Dmel\CG34325	MIP06432p1	1500000	4560000	3820000	3.29333e+06	1790000	2810000	2280000	2.29333e+06	1000000
P05623	P05623	A70A_DROME	SP	Accessory gland-specific peptide 70A	347014	567785	788556	567785	1450000	830380	2420000	1.56679e+06	999008
Q9VIH3	Q9VIH3	MTP_DROME	Mtp	Microsomal triacylglycerol transfer protein	1750000	2420000	2090000	2.08667e+06	1340000	747712	1180000	1.08924e+06	997429
P29843	P29843;Q8I0E9	HSP7A_DROME	Hsc70-1	Heat shock 70 kDa protein cognate 1	7750000	7730000	8780000	8.08667e+06	5180000	6870000	9220000	7090000	996667
Q8SXF0	Q8SXF0	Q8SXF0_DROME	mRpS9	Mitochondrial ribosomal protein S9	537219	463082	559684	519995	1320000	1600000	1620000	1.51333e+06	993338
A4V0U4;Q9VJ39	Q9VJ39;A4V0U4	A4V0U4_DROME;Q9VJ39_DROME	Dmel\CG10602;pepCG10602	Leukotriene A(4) hydrolase	9260000	9170000	9360000	9.26333e+06	13400000	7950000	9420000	1.02567e+07	993333
Q9W3H4	Q9W3H4	Q9W3H4_DROME	sni	LD36273p	4090000	5480000	5010000	4860000	4550000	3480000	3580000	3870000	990000
Q9GQR5	Q9GQR5	Q9GQR5_DROME	stai	RH02809p	1250000	1220000	1220000	1230000	2620000	1250000	2790000	2220000	990000
Q9V396	Q9V396	Q9V396_DROME	CAH1	Carbonic anhydrase	2550000	3610000	1560000	2.57333e+06	2950000	3970000	3770000	3.56333e+06	990000
P21521	P21521;X2J4C1;X2J979	SY65_DROME	Syt1	Synaptotagmin 1	5160000	5480000	4110000	4.91667e+06	3960000	4050000	3780000	3930000	986667
Q7JQN4	Q7JQN4	Q7JQN4_DROME	Rs1	RNA helicase	3940000	3410000	4950000	4100000	5980000	5030000	4250000	5.08667e+06	986667
Q9VSN3	Q9VSN3	Q9VSN3_DROME	Cpr66D	Cuticular protein 66D	1650000	1700000	2000000	1.78333e+06	1120000	2810000	4380000	2770000	986667
Q494G8	Q494G8	Q494G8_DROME	Fbl6	F-box and leucine-rich repeat protein 6, isoform A	2500000	2150000	2630000	2.42667e+06	1350000	1280000	1690000	1440000	986667
Q9V3L7	Q9V3L7	Q9V3L7_DROME	NP15.6	NADH dehydrogenase [ubiquinone] 1 beta subcomplex subunit 11, mitochondrial	6510000	5980000	4140000	5.54333e+06	1010000	3090000	9570000	4.55667e+06	986667
O76895	O76895	O76895_DROME	arg	Arginase	1010000	2590000	1850000	1.81667e+06	567852	833514	1090000	830455	986211
Q9W440	Q9W440;X2JEA2	THEM6_DROME	CG4666	Protein THEM6	378564	2810000	2990000	2.05952e+06	1180000	4400000	3540000	3040000	980479
Q9VMY1	Q9VMY1	RM24_DROME	mRpL24	Large ribosomal subunit protein uL24m	676639	616283	606190	633037	969879	2060000	1810000	1613293	980256
Q9NK54	Q9NK54;M9PD16	CHIF_DROME	chif	Protein chiffon	2230000	2470000	2050000	2250000	1270000	1460000	1080000	1270000	980000
P29413	P29413;Q53YH3	CALR_DROME	Calr	Calreticulin	11300000	7480000	8140000	8.97333e+06	12100000	11300000	6460000	9.95333e+06	980000
Q9W2J4	Q9W2J4	Q9W2J4_DROME	Ugt49B1	UDP-glucuronosyltransferase	2360000	2990000	2630000	2660000	1550000	1660000	1830000	1680000	980000
Q9VV49	Q9VV49	Q9VV49_DROME	Agpat4	1-Acylglycerol-3-phosphate O-acyltransferase 4, isoform A	2010000	2090000	1590000	1.89667e+06	2650000	3180000	2800000	2.87667e+06	980000
Q7YTZ6	A0A0B4KGZ9;A0A0B4KH38;Q7YTZ6;Q86B77	Q7YTZ6_DROME	LpR2	GH26833p	1070000	2250000	1180000	1500000	752942	391403	417872	520739	979261
P49028	P49028	MGN_DROME	mago	Protein mago nashi	1935000	1990000	1880000	1935000	4120000	2350000	2270000	2.91333e+06	978333
Q9W086	Q9W086	Q9W086_DROME	mRpL46	Large ribosomal subunit protein mL46	701721	697700	629241	676221	1140000	2070000	1750000	1.65333e+06	977113
Q9VN39	Q9VN39	Q9VN39_DROME	Dmel\CG9775	RE74585p	3230000	2300000	2800000	2.77667e+06	1720000	1870000	1810000	1800000	976667
Q9VVW7	Q9VVW7	Q9VVW7_DROME	CNPYb	Canopy b	2890000	2570000	3010000	2.82333e+06	2020000	1550000	1980000	1850000	973333
Q9VMD9	Q9VMD9;X2JDD7	TIG_DROME	Tig	Tiggrin	1980000	2410000	2220000	2.20333e+06	1460000	1140000	1100000	1.23333e+06	970000
Q9Y143	Q9Y143	Q9Y143_DROME	Jhbp14	BcDNA.GH05536	3670000	4320000	3860000	3950000	2680000	3300000	2960000	2980000	970000
Q9VXJ0	Q9VXJ0;X2JFD6	DHB4_DROME	Mfe2	Peroxisomal multifunctional enzyme type 2	4300000	6230000	5780000	5.43667e+06	5520000	6290000	7410000	6.40667e+06	970000
Q961Q8	Q961Q8	Q961Q8_DROME	Dmel\CG10562	GH10454p	1610000	1270000	1250000	1.37667e+06	2190000	2520000	2330000	2.34667e+06	970000
P02841	P02841	SGS7_DROME	Sgs7	Salivary glue protein Sgs-7	103092	595758	291211	330020	30849.7	736433	3130000	1.29909e+06	969074
Q9W253	Q9W253	Q9W253_DROME	mRpS29	Small ribosomal subunit protein mS29	880629	891136	824250	865338	1290000	2030000	2180000	1.83333e+06	967995
Q8IPH0	Q8IPH0;Q9VLU2	Q8IPH0_DROME	Tg	Transglutaminase, isoform B	28000000	29200000	24900000	2.73667e+07	26700000	26300000	26200000	26400000	966667
Q9VIH9	Q9VIH9	Q9VIH9_DROME	BcDNA:GH07967	Protein quiver	11500000	13000000	12400000	12300000	10800000	12600000	10600000	1.13333e+07	966667
O61231	O61231;M9PIM0	RL10_DROME	RpL10	Large ribosomal subunit protein uL16	18600000	40600000	39900000	3.30333e+07	22200000	26100000	47900000	3.20667e+07	966667
Q9VM11	Q9VM11	Q9VM11_DROME	Dmel\CG5973	HL01515p	1300000	1200000	921292	1.14043e+06	1480000	3060000	1780000	2.10667e+06	966236
Q9VTF8	Q9VTF8	Q9VTF8_DROME	mRpL2	Mitochondrial ribosomal protein L2	795099	676318	682648	718022	942317	2120000	1990000	1.68411e+06	966084
Q8SYP9	Q8SYP9	Q8SYP9_DROME	mRpS5	Mitochondrial ribosomal protein S5, isoform A	844062	601995	665935	703997	1240000	2170000	1590000	1.66667e+06	962669
Q2PDW1;Q9VPT9	Q2PDW1;Q9VPT9	Q2PDW1_DROME;Q9VPT9_DROME	Dmel\CG3662	Integral membrane protein 2	1310000	1990000	1710000	1670000	883468	590883	649240	707864	962136
Q8MLN4	Q8MLN4	Q8MLN4_DROME	Dmel\CG9380	Uncharacterized protein, isoform D	1940000	3230000	2120000	2430000	4130000	2900000	3140000	3390000	960000
Q9VLM5	Q9VLM5	DAD1_DROME	Dad1	Dolichyl-diphosphooligosaccharide--protein glycosyltransferase subunit DAD1	3660000	3480000	3720000	3620000	5290000	3960000	4480000	4.57667e+06	956667
Q9W3Z3	Q9W3Z3	AGT_DROME	Agxt	Alanine--glyoxylate aminotransferase	3100000	3930000	4070000	3700000	2430000	2460000	3340000	2.74333e+06	956667
P11584	P11584;X2JAU0;X2JE30	ITBX_DROME	mys	Integrin beta-PS	3900000	5570000	4510000	4660000	3770000	3610000	3730000	3.70333e+06	956667
O61443	E1JIV6;O61443;O62618	MK38B_DROME	p38b	Mitogen-activated protein kinase p38b	1900000	1850000	2740000	2.16333e+06	729154	962749	1940000	1.21063e+06	952699
Q7KVQ0	Q7KVQ0	GAR1_DROME	CG4038	Probable H/ACA ribonucleoprotein complex subunit 1	3520000	4200000	7610000	5110000	6060000	5030000	7090000	6060000	950000
C4NYP8;Q86DS1	C4NYP8;Q86DS1;E2QD63	F10A1_DROME;F10A2_DROME	HIP;HIP-R	Hsc70-interacting protein 1	5860000	9380000	10300000	8.51333e+06	6220000	9070000	13100000	9.46333e+06	950000
Q9VIQ4	Q9VIQ4	Q9VIQ4_DROME	Hf	GH03980p	908256	822493	2110000	1.28025e+06	255350	333043	410736	333043	947207
Q9VFD1	Q9VFD1	Q9VFD1_DROME	anon-WO0140519.208	LD45181p	1330000	2430000	1320000	1.69333e+06	1140000	730238	368802	746347	946987
P11046	P11046	LAMB1_DROME	LanB1	Laminin subunit beta-1	6940000	9230000	7640000	7.93667e+06	5750000	6930000	8290000	6990000	946667
Q9W3N1	Q9W3N1	Q9W3N1_DROME	spidey	RH59310p	5340000	6900000	4570000	5.60333e+06	5500000	6720000	7430000	6550000	946667
Q9V771	A0A0B4LF54;Q9V770;Q9V771	C6A23_DROME	Cyp6a23	Probable cytochrome P450 6a23	4580000	4590000	3900000	4.35667e+06	4310000	2870000	3060000	3.41333e+06	943333
Q9W2S2	Q9W2S2;Q9VEG5	Q9W2S2_DROME	Atg8a	Autophagy-related 8a, isoform A	1300000	3030000	4610000	2980000	1470000	2590000	2060000	2040000	940000
Q9V773	Q9V773	C6A20_DROME	Cyp6a20	Probable cytochrome P450 6a20	3900000	3650000	3990000	3.84667e+06	2550000	2730000	3440000	2.90667e+06	940000
Q6NP72	Q6NP72	Q6NP72_DROME	Dmel\CG13220	GEO09659p1	6270000	11600000	12600000	1.01567e+07	9790000	12000000	11500000	1.10967e+07	940000
Q9VY28	Q9VY28	RT25_DROME	mRpS25	Small ribosomal subunit protein mS25	302220	466727	474757	414568	670256	1830000	1560000	1.35342e+06	938851
Q9VBR6	Q9VBR6	Q9VBR6_DROME	tobi	RE74917p	907592	1490000	1780000	1.39253e+06	1060000	2520000	3410000	2330000	937469
P38040	P38040	GBG1_DROME	Ggamma1	Guanine nucleotide-binding protein subunit gamma-1	1150000	2260000	2320000	1910000	700002	767781	1450000	972594	937406
Q9VMW7	Q9VMW7	ITPA_DROME	CG8891	Inosine triphosphate pyrophosphatase	2660000	3430000	3970000	3.35333e+06	1480000	1770000	4000000	2.41667e+06	936667
Q7K1I4	Q7K1I4	Q7K1I4_DROME	Tsp42Ea	Tetraspanin	2110000	3440000	2510000	2.68667e+06	1640000	1970000	1640000	1750000	936667
Q7JWG9	Q7JWG9	RM52_DROME	mRpL52	Large ribosomal subunit protein mL52	877207	715740	632815	741921	1610000	1740000	1675000	1675000	933079
Q9VLI0	Q9VLI0	Q9VLI0_DROME	LManV	Alpha-mannosidase	879596	199191	1560000	879596	263900	2170000	3000000	1811300	931704
Q9VFS0	Q9VFS0	Q9VFS0_DROME	Adgf-C	adenosine deaminase	2780000	201589	76899.3	1.0195e+06	88945	88945	88945	88945	930551
Q9VSD6	Q9VSD6	Q9VSD6_DROME	msk	D-Importin 7/RanBP7	5730000	7200000	6390000	6440000	5780000	4210000	6540000	5510000	930000
A0A1F4	A0A1F4;M9PBU9	EYS_DROME	eys	Protein eyes shut	2580000	3350000	3530000	3.15333e+06	2110000	2180000	2380000	2.22333e+06	930000
Q7KVX5;Q9W4N8	Q7KVX5;Q9W4N8	Q7KVX5_DROME;Q9W4N8_DROME	Vap33	VAMP-associated protein 33kDa, isoform A	4720000	7190000	9260000	7.05667e+06	3980000	5430000	8970000	6.12667e+06	930000
Q7JWD3	Q7JWD3	ASNA_DROME	CG1598	ATPase ASNA1 homolog	2780000	3360000	3580000	3240000	2020000	1740000	3170000	2310000	930000
Q9VN14	Q9VN14	CONT_DROME	Cont	Contactin	2760000	3120000	3860000	3.24667e+06	2060000	2130000	2760000	2.31667e+06	930000
F0JAM2;Q8I0Q7;Q9VZI4	F0JAM2;Q8I0Q7;Q9VZI4	F0JAM2_DROME;Q8I0Q7_DROME;Q9VZI4_DROME	CG14995-RC;CT34848;NEST:bs15f01	LD30355p	1280000	1400000	1090000	1.25667e+06	309117	283895	391067	328026	928640
Q9W1W5	Q9W1W5	Q9W1W5_DROME	SPH195	Peptidase S1 domain-containing protein	2120000	1510000	1480000	1.70333e+06	1040000	730510	557385	775965	927368
Q9VKJ0	Q9VKJ0	HGD_DROME	hgo	Homogentisate 1,2-dioxygenase	1500000	1580000	1610000	1.56333e+06	590163	728159	591258	636527	926807
Q9VP61	Q9VP61;Q59E09	ACSA_DROME	AcCoAS	Acetyl-coenzyme A synthetase	4650000	4580000	4770000	4.66667e+06	6150000	5440000	5190000	5.59333e+06	926667
Q9VIB5	Q9VIB5	Q9VIB5_DROME	alpha-Est7	Carboxylic ester hydrolase	2640000	5490000	3180000	3770000	3570000	5970000	4540000	4.69333e+06	923333
Q9VBC1	Q9VBC1	Q9VBC1_DROME	CG32950	Uncharacterized protein, isoform A	895693	791098	1160000	948930	1550000	1960000	2100000	1870000	921070
Q9Y162	Q9Y162	Q9Y162_DROME	Vps4	vesicle-fusing ATPase	3430000	3870000	3780000	3.69333e+06	2580000	2890000	2850000	2.77333e+06	920000
Q9VJH8	Q9VJH8	Q9VJH8_DROME	Ugt37D1	FI03416p	1170000	2080000	1750000	1.66667e+06	1810000	2710000	3240000	2.58667e+06	920000
Q9VCR0	Q9VCR0	Q9VCR0_DROME	Dmel\CG17109	Uncharacterized protein, isoform A	1150000	2260000	1290000	1.56667e+06	2010000	2460000	2990000	2.48667e+06	920000
O46036	O46036;A0A0B4KFT4;A0A0B4KFX5;A0A0B4KGG9;A0A0B4KGZ7;A0A0B4KHB2;A4V2S3	CTBP_DROME	CtBP	C-terminal-binding protein	4360000	3710000	5640000	4570000	2670000	4280000	4010000	3.65333e+06	916667
Q9W306	Q9W306	Q9W306_DROME	CT27394	GEO08256p1	2390000	3600000	3330000	3.10667e+06	1680000	2400000	2490000	2190000	916667
Q9VB81	Q9VB81	Q9VB81_DROME	Cpr97Eb	Cuticular protein 97Eb	4760000	2460000	2290000	3170000	2610000	5020000	4630000	4.08667e+06	916667
Q9W4V8	Q9W4V8;A0A0S0X8K7	TI50C_DROME	ttm50	Mitochondrial import inner membrane translocase subunit TIM50-C	4770000	4170000	4570000	4.50333e+06	4680000	5210000	6360000	5.41667e+06	913333
Q9W5B4	Q9W5B4	Q9W5B4_DROME	EG:103E12.2	GH18858p	1290000	1980000	3940000	2.40333e+06	1670000	1160000	1640000	1490000	913333
Q8MQJ8	Q86BS5;Q8MQJ8	Q8MQJ8_DROME	Hip1	Huntingtin interacting protein 1	3680000	5420000	4040000	4380000	4350000	2850000	3200000	3.46667e+06	913333
Q9VXP3	Q9VXP3	Q9VXP3_DROME	mRpS30	GH05406p	603308	597680	535568	578852	967107	1750000	1750000	1.48904e+06	910184
Q9VCZ8	Q9VCZ8;E1JIT4	PFD5_DROME	Pfdn5	Probable prefoldin subunit 5	2680000	2740000	2650000	2690000	3930000	2940000	3930000	3600000	910000
P12024	P12024;A0A0B4KHG5;A0A0B4KHK5;A0A0B4KHX5;A0A0B4KI35	CHAO_DROME	chp	Chaoptin	9370000	12800000	13600000	1.19233e+07	9240000	10200000	13600000	1.10133e+07	910000
P42279	P42279	TRYU_DROME	etaTry	Trypsin eta	413785	598778	432663	481742	1030000	1920000	1220000	1390000	908258
P04814	P04814	TRYA_DROME	alphaTry	Trypsin alpha	546591	1400000	572059	839550	878377	2870000	1490000	1.74613e+06	906576
Q9VZY0	Q9VZY0	Q9VZY0_DROME	Non2	LD45195p	3680000	4250000	6020000	4650000	3550000	3470000	4220000	3.74667e+06	903333
Q9V3G7	Q9V3G7	PSMD6_DROME	Rpn7	26S proteasome non-ATPase regulatory subunit 6	2940000	3090000	2850000	2960000	4040000	3370000	4180000	3.86333e+06	903333
Q9VIX2	Q2PDT4;D3DMM0;Q8INW7;Q9VIX2;Q9VIX3	Q9VIX2_DROME	Pax	LD06038p	5100000	7240000	4640000	5660000	4040000	5550000	4680000	4.75667e+06	903333
Q8IPQ6;Q9VNC0	Q8IPQ6;Q9VNC0	Q8IPQ6_DROME;Q9VNC0_DROME	POLDIP2	Polymerase (DNA-directed), delta interacting protein 2, isoform B	820333	938050	919295	892559	1240000	2210000	1930000	1.79333e+06	900774
Q9VHR5	Q9VHR5	Q9VHR5_DROME	Veneno	Tudor domain-containing protein 1	2840000	4680000	3330000	3.61667e+06	5160000	4400000	3990000	4.51667e+06	900000
A0A0B4K7C1;D1Z397	A0A0B4J402;A0A0B4K7C1;A0A0B4K884;A0A0B4KFS5;A4UZJ1;D1Z397;Q7KHE2;Q9GQ82	A0A0B4K7C1_DROME;D1Z397_DROME	Asph	Aspartyl beta-hydroxylase, isoform H	4700000	4310000	4950000	4.65333e+06	4370000	4940000	7350000	5.55333e+06	900000
Q9VSL2	Q9VSL2	Q9VSL2_DROME	GstO3	Glutathione S transferase O3	14800000	14400000	17100000	1.54333e+07	22800000	10700000	15500000	1.63333e+07	900000
Q9VQA0	Q9VQA0	Q9VQA0_DROME	Send1	GH26248p	1490000	1090000	960051	1180017	320970	340062	179989	280340	899677
P46461	P46461;M9PH10	NSF1_DROME	comt	Vesicle-fusing ATPase 1	7820000	8810000	8450000	8360000	7590000	7930000	6870000	7.46333e+06	896667
Q86BP1;Q960K8	Q86BP1;Q960K8	Q86BP1_DROME;Q960K8_DROME	Hibch	3-hydroxyisobutyryl-CoA hydrolase, mitochondrial	4430000	6030000	5900000	5.45333e+06	3470000	4860000	5340000	4.55667e+06	896667
Q9VLS4	Q9VLS4	Q9VLS4_DROME	Acbp1	Acyl-CoA binding protein 1, isoform A	2310000	4440000	3960000	3570000	2490000	1900000	3640000	2.67667e+06	893333
Q960D4	O77266;Q960D4	Q960D4_DROME	EG:22E5.5	SD06560p	2820000	3740000	3540000	3.36667e+06	2620000	2480000	2320000	2.47333e+06	893333
P09052	M9PBB5;P09052	VASA1_DROME	vas	ATP-dependent RNA helicase vasa	587033	873902	970346	810427	1510000	1540000	2060000	1.70333e+06	892906
Q7JW03	Q7JW03	Q7JW03_DROME	UbcE2H	CG2257	2070000	2190000	2650000	2.30333e+06	621718	1560000	2050000	1.41057e+06	892761
Q9VAS7	Q9VAS7;A0A0B4LHT3	INX3_DROME	Inx3	Innexin inx3	2450000	1730000	1760000	1980000	1360000	957898	950640	1.08951e+06	890487
Q9VIX4	Q9VIX4	Q9VIX4_DROME	Dmel\CG17544	Acyl-coenzyme A oxidase	1290000	1390000	1460000	1380000	1640000	2280000	2890000	2270000	890000
M9PBJ1;Q0E8J3	M9PBJ1;M9PE03;Q0E8J3;Q0E8J4;Q0E8J5;Q9W053	M9PBJ1_DROME;Q0E8J3_DROME	zormin	Zormin, isoform J	6240000	5740000	5650000	5.87667e+06	4330000	5470000	5160000	4.98667e+06	890000
Q0E9M1;Q0E9M2	A0A0B4K6S2;A0A0B4K7I3;Q0E9M1;Q0E9M2;Q0E9M3;Q0E9M4	Q0E9M1_DROME;Q0E9M2_DROME	Dscam1	Down syndrome cell adhesion molecule 1, isoform AZ	1230000	425033	1300000	985011	95111.5	95111.5	95111.5	95111.5	889900
A0A0B4KFZ4;O76137	A0A0B4KFZ4;O76137	A0A0B4KFZ4_DROME;O76137_DROME	TM4SF	Transmembrane 4 superfamily, isoform C	2370000	2220000	1500000	2030000	1450000	841232	1130000	1.14041e+06	889589
Q9VV47	Q9VV47	Q9VV47_DROME	Dmel\CG4842	GH15220p	853106	1560000	1150000	1187702	1900000	2460000	1870000	2.07667e+06	888965
Q9VGP7	Q9VGP7	Q9VGP7_DROME	mRpL40	Large ribosomal subunit protein mL40	878398	589913	556136	674816	1230000	1930000	1530000	1.56333e+06	888518
Q00168	A4V133;A4V134;D1YSG7;D1YSG8;L0MLP2;L0MLR4;L0MNA2;Q00168	KCC2A_DROME	CaMKII	Calcium/calmodulin-dependent protein kinase type II alpha chain	5250000	5910000	5550000	5570000	2930000	5210000	5910000	4.68333e+06	886667
Q9VSC5	Q9VSC5	Q9VSC5_DROME	anon-WO0172774.138	GM09977p	2260000	3100000	3300000	2.88667e+06	1850000	1670000	2480000	2000000	886667
Q9VTE5	Q9VTE5;M9PF40	PFD2_DROME	Pfdn2	Probable prefoldin subunit 2	2590000	2590000	2740000	2640000	3200000	3700000	3680000	3.52667e+06	886667
Q9VL16	Q9VL16	Q9VL16_DROME	Dmel\CG5676	RE45833p	6380000	11600000	12200000	10060000	7760000	10200000	9570000	9.17667e+06	883333
E1JGY6	A0A0B4K7H1;A0A0B4K819;A1Z6P2;E1JGY5;E1JGY6;E1JGY7;Q0E9N2;Q9V9A9	E1JGY6_DROME	hlk	Lethal (2) 01289, isoform F	10600000	8930000	10500000	10010000	9180000	11700000	11800000	1.08933e+07	883333
Q9VVX4	Q9VVX4	Q9VVX4_DROME	mRpL21	Mitochondrial ribosomal protein L21, isoform A	518137	463577	319109	433608	1040000	1620000	1290000	1.31667e+06	883059
X2JCX4	X2JCX4	X2JCX4_DROME	Dmel\CG45089	Uncharacterized protein, isoform A	656509	932594	555071	714725	1300000	2340000	1150000	1.59667e+06	881942
Q7K2W3	Q7K2W3	Q7K2W3_DROME	Dmel\CG8785	GH04538p	598290	935002	276585	603292	530445	2030000	1890000	1.48348e+06	880189
Q9VVT6	Q9VVT6	Q9VVT6_DROME	Grx1	GEO08966p1	3660000	4990000	4810000	4.48667e+06	3360000	3320000	4140000	3.60667e+06	880000
P31007	E1JJH5;E1JJH6;E8NH13;M9NGZ2;M9PHK8;M9PJI4;P31007	DLG1_DROME	dlg1	Disks large 1 tumor suppressor protein	6720000	6710000	6580000	6670000	5210000	5920000	6250000	5.79333e+06	876667
Q9VQ79	Q9VQ79;M9PBQ4	AIFM1_DROME	AIF	Putative apoptosis-inducing factor 1, mitochondrial	2870000	2930000	2560000	2.78667e+06	1770000	1300000	2660000	1910000	876667
Q9VTB3	Q9VTB3	Q9VTB3_DROME	Dmel\CG11811	guanylate kinase	2860000	2900000	3270000	3010000	1950000	1950000	2500000	2.13333e+06	876667
Q9W309	Q9W309	Q9W309_DROME	Dmel\CG9686	GEO08445p1	1800000	935711	863850	1.19985e+06	479807	255914	235707	323809	876044
Q24319	Q24319	OST48_DROME	Ost48	Dolichyl-diphosphooligosaccharide--protein glycosyltransferase 48 kDa subunit	3710000	4990000	4950000	4550000	4800000	4310000	7160000	5.42333e+06	873333
Q9VDG1	Q9VDG1	Q9VDG1_DROME	peg	SD04019p	1800000	1490000	719443	1336481	488515	568140	333304	463320	873161
Q9VV23	Q9VV23	Q9VV23_DROME	Dmel\CG13044	LP19160p	3160000	547791	547103	1418298	550786	319481	782092	550786	867512
P98163	P98163	YL_DROME	yl	Putative vitellogenin receptor	495532	1580000	882422	985985	1750000	1000000	2810000	1.85333e+06	867349
Q7KN62	A0A0B4LFZ4;Q7KN62	TERA_DROME	TER94	Transitional endoplasmic reticulum ATPase TER94	16100000	22900000	19700000	1.95667e+07	16700000	17600000	21800000	18700000	866667
Q9V3G1	Q9V3G1	RL8_DROME	RpL8	Large ribosomal subunit protein uL2	17500000	30600000	23300000	23800000	17200000	16500000	40300000	2.46667e+07	866667
Q8T0Q4	Q8T0Q4	Q8T0Q4_DROME	shrb	GH13992p	6000000	5350000	5840000	5730000	5620000	4510000	4460000	4.86333e+06	866667
F3YDF1	F3YDF1;A0A0B4KFY4	YMEL1_DROME	YME1L	ATP-dependent zinc metalloprotease YME1L	1230000	1300000	1120000	1.21667e+06	1600000	2430000	2220000	2.08333e+06	866667
Q9U6L5	Q9U6L5;A0A0B4KGF3	PEB1_DROME	Ebp	Ejaculatory bulb-specific protein 1	213292	263356	313421	263356	857149	377233	2150000	1.12813e+06	864771
Q9VSW4	Q9VSW4	Q9VSW4_DROME	mRRF1	FI06490p	511804	794467	571114	625795	1470000	1550000	1450000	1490000	864205
O76894	M9MS86;O76894	O76894_DROME	Mur2B	EG:56G7.1 protein	581518	798709	599241	659823	1370000	1400000	1800000	1.52333e+06	863511
Q9V3P3	Q9V3P3	Q9V3P3_DROME	REG	LD45860p	3400000	3210000	5040000	3.88333e+06	4670000	3560000	6010000	4.74667e+06	863333
Q7K550	A0A0B4LF26;Q7K550	EIF3J_DROME	eIF3j	Eukaryotic translation initiation factor 3 subunit J	2040000	3350000	3020000	2.80333e+06	1500000	1510000	2810000	1940000	863333
Q9VKW1	Q9VKW1	Q9VKW1_DROME	Wdfy2	LD41958p	2280000	2850000	3180000	2770000	1860000	1680000	2180000	1.90667e+06	863333
Q9W414	Q9W414	Q9W414_DROME	Rpt4	Regulatory particle triple-A ATPase 4	4480000	6080000	5730000	5430000	5870000	5180000	7830000	6.29333e+06	863333
Q9VZL1	Q9I7T5;Q9VZL1	Q9VZL1_DROME	mge	Mitochondrial import receptor subunit TOM22 homolog	4750000	2540000	2100000	3130000	5360000	3610000	3000000	3990000	860000
Q7K4Q9	Q7K4Q9	Q7K4Q9_DROME	Hmgs	Hydroxymethylglutaryl-CoA synthase	3300000	3980000	3030000	3.43667e+06	3190000	2260000	2280000	2.57667e+06	860000
Q24008	Q24008;D3DMF9	INAD_DROME	inaD	Inactivation-no-after-potential D protein	1370000	1280000	1420000	1.35667e+06	1890000	2800000	1960000	2.21667e+06	860000
Q9VHN6	Q9VHN6	RM19_DROME	mRpL19	Large ribosomal subunit protein bL19m	1160000	938134	698543	932226	1740000	1710000	1920000	1790000	857774
A0A0B4K6F9;A0A0B4KGU9;Q7KS16;Q9VC62	A0A0B4K6F9;A0A0B4KGU9;Q7KS16;Q9VC62	A0A0B4K6F9_DROME;A0A0B4KGU9_DROME;Q7KS16_DROME;Q9VC62_DROME	Esyt2	Extended synaptotagmin-like protein 2, isoform C	2370000	3530000	3570000	3.15667e+06	2260000	2250000	2390000	2300000	856667
Q9VBT6	Q9VBT6	Q9VBT6_DROME	Dmel\CG10514	LP23833p	103493	138392	90653.5	110846	426181	1620000	855111	967097	856251
Q7JZD3	A1Z6P3;Q7JZD3;Q9XZ57	Q7JZD3_DROME	Eb1	Eb1, isoform A	4330000	5470000	5770000	5190000	3890000	4660000	4470000	4340000	850000
Q9VYR0	Q9VYR0	LSM12_DROME	Lsm12a	LSM12 homolog A	1840000	2130000	1090000	1.68667e+06	3040000	2460000	2110000	2.53667e+06	850000
Q9VAY9	Q9VAY9	Q9VAY9_DROME	mRpS22	GH07821p	1020000	997573	842684	953419	1590000	1930000	1890000	1.80333e+06	849914
Q7JV69	Q7JV69	Q7JV69_DROME	Spn55B	SD11922p	2990000	2040000	1510000	2180000	2300000	936024	754617	1.33021e+06	849786
P28750	P28750;E1JGN9	EXU_DROME	exu	Maternal protein exuperantia	316880	307457	254908	293082	1730000	827914	869256	1142390	849308
A1Z729	A1Z729	A1Z729_DROME	Rdh1	Uncharacterized protein	1080000	920749	1590000	1.19692e+06	364015	458464	222671	348383	848533
P41092	M9MRC9;P41092	RL27A_DROME	RpL27A	Large ribosomal subunit protein uL15	4440000	11600000	12500000	9.51333e+06	3150000	6350000	16500000	8.66667e+06	846667
Q9V420	Q9V420	Q9V420_DROME	Su(P)	Prostaglandin E synthase 2	803219	1510000	1090000	1.13441e+06	2180000	1790000	1970000	1980000	845594
O76454	O76454	PHS_DROME	Pcd	Pterin-4-alpha-carbinolamine dehydratase	3840000	666798	596619	1701139	1280000	726419	561887	856102	845037
Q9VXH4	Q9VXH4	Q9VXH4_DROME	Dmel\CG9921	RE16337p	845257	1950000	1970000	1588419	639385	4030000	2630000	2.43313e+06	844709
P91926	P91926	AP2A_DROME	AP-2alpha	AP-2 complex subunit alpha	4340000	4760000	4670000	4590000	3540000	3730000	3980000	3750000	840000
Q8IRH0;Q8IRH1	Q8IRH0;Q8IRH1;Q9W0E4	Q8IRH0_DROME;Q8IRH1_DROME	Psa	LP21249p	7520000	9160000	9420000	8700000	6970000	6770000	9840000	7860000	840000
Q9VJ43	Q9VJ43;Q9VJ44	Q9VJ43_DROME	ScpX	Sterol carrier protein 2	6720000	11200000	8400000	8.77333e+06	5860000	7750000	10200000	7.93667e+06	836667
Q9VL70	Q9VL70	Q9VL70_DROME	yip2	HL08109p	14500000	24200000	23600000	2.07667e+07	15300000	27500000	22000000	21600000	833333
Q9VJZ4	Q9VJZ4	Q9VJZ4_DROME	ND-B22	NADH dehydrogenase [ubiquinone] 1 beta subcomplex subunit 9	23300000	22900000	19500000	21900000	21900000	23500000	22800000	2.27333e+07	833333
Q9VG33	Q9VG33	Q9VG33_DROME	Dmel\CG12279	Sulfurtransferase	1460000	2640000	3220000	2440000	631701	1850000	2350000	1610567	829433
Q960J9	Q960J9	Q960J9_DROME	CG1733	LD47544p	874599	1550000	1090000	1171533	1280000	2140000	2580000	2000000	828467
Q9V3J1	M9PDK5;Q9V3J1	VATH_DROME	VhaSFD	V-type proton ATPase subunit H	4670000	7230000	6910000	6270000	4570000	7800000	8920000	7.09667e+06	826667
Q8SYQ8	Q8SYQ8	Q8SYQ8_DROME	Dmel\CG3420	RE40412p	1200000	1830000	1690000	1.57333e+06	1420000	2910000	2870000	2400000	826667
Q7K1M4	Q7K1M4	Q7K1M4_DROME	Dmel\CG1902	SD04017p	4180000	4160000	5080000	4.47333e+06	3530000	3420000	3990000	3.64667e+06	826667
Q7KTC0;Q9VK56	Q9I7N0;A0A0S0WIA2;Q7KTB7;Q7KTB8;Q7KTB9;Q7KTC0;Q7KTC1;Q7KTC2;Q7KTC3;Q7KTC4;Q7KTC5;Q7KTC6;Q7KTC7;Q7KTC8;Q7KTC9;Q7KTD0;Q9VK56	Q7KTC0_DROME;Q9VK56_DROME	MRP	Multidrug-Resistance like protein 1, isoform I	2680000	2450000	3110000	2.74667e+06	2020000	1800000	1940000	1920000	826667
Q9VPQ7	Q9VPQ7	Q9VPQ7_DROME	Spp	SD07518p	1790000	1630000	1770000	1730000	2900000	2270000	2500000	2.55667e+06	826667
Q9V455	Q9V455	Q9V455_DROME	Kap-alpha3	Importin subunit alpha	2320000	4010000	4050000	3460000	1850000	2590000	3460000	2.63333e+06	826667
Q9VVY3	Q9VVY3;M9PCY7	GBS76_DROME	Gbs-76A	Glycogen-binding subunit 76A	1080000	753657	607619	813759	1820000	1830000	1270000	1640000	826241
Q5U124;Q8T0N3	A0A0B4LEU9;Q5U124;Q8T0N3	Q5U124_DROME;Q8T0N3_DROME	Mal-A5	alpha-glucosidase	1230000	2090000	1980000	1.76667e+06	1410000	3200000	3160000	2590000	823333
Q9V8M2	Q9V8M2	C12B2_DROME	Cyp12b2	Probable cytochrome P450 12b2, mitochondrial	695094	779314	644792	706400	1320000	2000000	1260000	1.52667e+06	820267
A1Z7H7	A1Z7H7	A1Z7H7_DROME	Dmel\CG8586	FI19801p1	1690000	1970000	3190000	2.28333e+06	1530000	1590000	1270000	1.46333e+06	820000
O02195	O02195	EIF3I_DROME	eIF3i	Eukaryotic translation initiation factor 3 subunit I	4070000	4590000	4680000	4.44667e+06	6730000	3530000	5540000	5.26667e+06	820000
Q9VWD0	Q9VWD0	Q9VWD0_DROME	parvin	GH23568p	1540000	1940000	2380000	1.95333e+06	712016	1070000	1620000	1.13401e+06	819328
Q9VXF9	Q9VXF9	Q9VXF9_DROME	rngo	AT13091p	1950000	2250000	2750000	2.31667e+06	1470000	1110000	1920000	1500000	816667
Q95RN0	Q95RN0	F172A_DROME	CG10038	FAM172 family protein homolog CG10038	1440000	1920000	1540000	1.63333e+06	757458	625482	1070000	817647	815687
P23226	P23226;A0A0B4KI71;Q8IMF5	MA205_DROME	Map205	205 kDa microtubule-associated protein	4880000	4670000	3860000	4470000	4430000	3540000	3000000	3.65667e+06	813333
Q23978	Q23978	MY31D_DROME	Myo31DF	Unconventional myosin ID	2010000	2880000	2800000	2.56333e+06	1850000	1820000	1580000	1750000	813333
Q9W2D9	Q9W2D9	EIF3K_DROME	eIF3k	Eukaryotic translation initiation factor 3 subunit K	3030000	3720000	4630000	3.79333e+06	4150000	4080000	5590000	4.60667e+06	813333
P20228	P20228;M9PH99	DCE_DROME	Gad1	Glutamate decarboxylase	7200000	7370000	7100000	7.22333e+06	6330000	6600000	6300000	6410000	813333
O97479	O96299;O97479	O97479_DROME	Sodh1	Sorbitol dehydrogenase	4210000	8880000	4870000	5.98667e+06	6020000	4880000	9500000	6800000	813333
Q9VG87	Q9VG87	Q9VG87_DROME	CG32919	Fatty acyl-CoA reductase	259843	213400	195586	222943	1130000	786060	1190000	1.03535e+06	812410
Q9VUX1	Q9VUX1	Q9VUX1_DROME	mRpS31	Small ribosomal subunit protein mS31	525725	423916	403922	451188	1090000	1630000	1070000	1.26333e+06	812146
Q9VCD9	Q9VCD9	Q9VCD9_DROME	BcDNA:RE30346	Uncharacterized protein, isoform C	3270000	1860000	2830000	2.65333e+06	1990000	1130000	2410000	1.84333e+06	810000
Q7KRU8	A0A0B4KI27;B8A405;H1UUD2;Q7KRU8	Q7KRU8_DROME	Fer1HCH	Ferritin	5160000	31300000	23800000	2.00867e+07	4330000	24500000	29000000	1.92767e+07	810000
Q5U179	Q5U179	Q5U179_DROME	SmydA-7	RE22408p	132126	145562	138844	138844	948144	1180000	716289	948144	809300
Q9W0X2	Q9W0X2	Q9W0X2_DROME	Phk-3	GEO07322p1	1450000	1730000	1990000	1.72333e+06	1310000	874762	560789	915184	808150
Q9VMH2	Q9VMH2	Q9VMH2_DROME	Arpc4	Actin-related protein 2/3 complex subunit 4	2430000	3440000	3980000	3.28333e+06	2120000	2130000	3180000	2.47667e+06	806667
Q9VZ59;X2JEE5	Q9VZ59;X2JEE5	Q9VZ59_DROME;X2JEE5_DROME	Dmel\CG2157	LP02042p	1520000	3690000	2820000	2.67667e+06	1630000	1520000	2460000	1870000	806667
Q9VSL4	Q9VSL4	Q9VSL4_DROME	GstO2	Glutathione S transferase O2, isoform B	7170000	6370000	7920000	7.15333e+06	6910000	5500000	6630000	6.34667e+06	806667
Q9VD55	Q9VD55	Q9VD55_DROME	Cchl	Holocytochrome c-type synthase	414476	356858	274668	348667	910576	1250000	1300000	1.15353e+06	804858
Q9VWI3	Q9VWI3	Q9VWI3_DROME	mRpS14	GEO10158p1	417419	354012	315128	362186	870904	1520000	1110000	1166968	804782
A8DYH2	A8DYH2;A0A0B4LFP4	UFM1_DROME	Ufm1	Ubiquitin-fold modifier 1	1.1923e+06	2070000	314609	1.1923e+06	388013	388013	388013	388013	804292
P48602	P48602;M9PD18	VATA1_DROME	Vha68-1	V-type proton ATPase catalytic subunit A isoform 1	6000000	6940000	6150000	6.36333e+06	4990000	6340000	5360000	5.56333e+06	800000
Q9VVT2	Q9VVT2;E1JI19	INDY1_DROME	Indy	Protein I'm not dead yet	2670000	2330000	2020000	2340000	3180000	2830000	3410000	3140000	800000
M9PI41;Q9VTY8	M9PI41;Q9VTY8	M9PI41_DROME;Q9VTY8_DROME	sti	Sticky, isoform B	907411	907411	907411	907411	64924.2	151030	107977	107977	799434
Q95TK5	Q95TK5	Q95TK5_DROME	Dmel\CG1635	LD44914p	1480000	3390000	3000000	2.62333e+06	1070000	2210000	2200000	1.82667e+06	796667
P32748	P32748	PYRD_DROME	Dhod	Dihydroorotate dehydrogenase (quinone), mitochondrial	1350000	2060000	1920000	1.77667e+06	2790000	2370000	2560000	2.57333e+06	796667
Q9VRP4	Q9VRP4	Q9VRP4_DROME	Ppat-Dpck	Bifunctional phosphopantetheine adenylyltransferase - Dephospho-CoA kinase	2250000	2750000	3080000	2.69333e+06	1130000	2160000	2400000	1.89667e+06	796667
Q8IRJ9	Q8IRJ9;Q9W0U0	Q8IRJ9_DROME	Gk1	glycerol kinase	3630000	3050000	3050000	3.24333e+06	5300000	3630000	3190000	4040000	796667
Q9NCC3	Q9NCC3	Q9NCC3_DROME	SH3PX1	Sorting nexin	2420000	3280000	3170000	2.95667e+06	2100000	2130000	2250000	2160000	796667
Q9VGE7	Q9VGE7	Q9VGE7_DROME	Ect3	Beta-galactosidase	1410000	1960000	2470000	1.94667e+06	831754	1110000	1510000	1.15058e+06	796082
Q9VUZ8	Q9VUZ8	Q9VUZ8_DROME	PDCD-5	GEO07442p1	1250000	1620000	1860000	1.57667e+06	599145	474399	1270000	781181	795485
Q9VTY6	Q9VTY6	UBE2C_DROME	vih	Ubiquitin-conjugating enzyme E2 C	390108	348073	331879	356687	1270000	392957	1790000	1.15099e+06	794299
Q9VGT3	Q9VGT3	Q9VGT3_DROME	Ugt302C1	GM04645p	4650000	3640000	5410000	4.56667e+06	4500000	3350000	3470000	3.77333e+06	793333
A0A0B4LFW5	A0A0B4K7X5;A0A0B4LFW5	A0A0B4LFW5_DROME	Gyg	Glycogenin, isoform E	8410000	7630000	8260000	8100000	6670000	6890000	8360000	7.30667e+06	793333
A1Z8H6	A1Z8H6	A1Z8H6_DROME	Cpr47Ee	Cuticular protein 47Ee	1970000	2000000	2080000	2.01667e+06	1280000	821553	1570000	1223851	792816
Q9VVA6	Q9VVA6	NDC_DROME	nudC	Nuclear migration protein nudC	2650000	3880000	4300000	3610000	2140000	2620000	3700000	2820000	790000
P12646	P12646;X2JEF0	G6PD_DROME	Zw	Glucose-6-phosphate 1-dehydrogenase	2890000	3800000	3540000	3410000	3630000	4370000	4600000	4200000	790000
A1ZB68	A1ZB68	A1ZB68_DROME	GstE3	FI01423p	1840000	2800000	2620000	2420000	1650000	1590000	1650000	1630000	790000
Q9V3V9	Q9V3V9	Q9V3V9_DROME	EndoGI	Endonuclease G inhibitor, isoform A	2750000	2970000	3870000	3.19667e+06	2580000	2140000	2500000	2.40667e+06	790000
P91622	P91622;A0A0B4K7V5;A0A0B4KFG2;A8DY78	PDK_DROME	Pdk	[Pyruvate dehydrogenase (acetyl-transferring)] kinase, mitochondrial	2320000	2360000	2120000	2.26667e+06	1510000	1470000	1450000	1.47667e+06	790000
Q8IQG3	Q8IQG3	Q8IQG3_DROME	Vha16-3	V-type proton ATPase proteolipid subunit	1190000	4100000	1790000	2360000	890680	1020000	2800000	1.57023e+06	789773
Q9VLU4	Q9VLU4	SP28D_DROME	Spn28Dc	Serine protease inhibitor 28Dc	1090000	901306	1590000	1.19377e+06	500225	455692	259373	405097	788672
R9PY51	R9PY51	R9PY51_DROME	CG4588	Uncharacterized protein	1050000	1820000	2600000	1.82333e+06	409633	885433	1810000	1035022	788311
Q6IL46	Q6IL46	Q6IL46_DROME	DMG4-MB6.chr3L.27.007-MIP19202	HDC10387	950865	666661	1200000	939175	180197	90228.9	184033	151486	787689
Q94529	Q94529;E2QCN9	GS1_DROME	Gs1l	Probable pseudouridine-5'-phosphatase	4110000	9440000	7110000	6.88667e+06	4680000	6540000	7080000	6100000	786667
A1Z6N5	A1Z6N5	A1Z6N5_DROME	Dmel\CG3270	FI13301p	2200000	3380000	2540000	2.70667e+06	3210000	3200000	4070000	3.49333e+06	786667
Q7K010	Q7K010	Q7K010_DROME	Tsp42Ef	Tetraspanin	5710000	5660000	6310000	5.89333e+06	5880000	4580000	4860000	5.10667e+06	786667
Q9VZX6	Q9VZX6	Q9VZX6_DROME	mRpS35	LD06441p	527732	586466	632247	582148	801727	1620000	1680000	1.36724e+06	785094
Q7K2G1	Q7K2G1;A0A0B4LFA6	ADRM1_DROME	Rpn13	Proteasomal ubiquitin receptor ADRM1 homolog	2970000	3530000	3510000	3.33667e+06	3270000	4100000	4990000	4120000	783333
Q9VG79	Q9VG79	Q9VG79_DROME	Dip-C	Dipeptidase C, isoform A	1150000	1350000	1330000	1.27667e+06	2130000	2150000	1900000	2060000	783333
P00850	P00850	ATP6_DROME	mt:ATPase6	ATP synthase subunit a	890740	935574	845907	890740	109346	109346	109346	109346	781394
Q8T3V6	Q8T3V6	Q8T3V6_DROME	mRpL47	Large ribosomal subunit protein uL29m	817778	495875	534539	616064	1050000	1690000	1450000	1.39667e+06	780603
Q8SY69	Q8SY69	Q8SY69_DROME	RH61753p	MICOS complex subunit MIC10	6930000	2910000	4500000	4780000	6840000	4010000	5830000	5560000	780000
Q9VX35;X2JFW6	Q9VX35;X2JFW6	Q9VX35_DROME;X2JFW6_DROME	CC4;Dmel\CG8289	LD36501p	3350000	2220000	2710000	2760000	2610000	1940000	1390000	1980000	780000
Q9VMC6	Q9VMC6	Q9VMC6_DROME	152078_at	GH06693p	1270000	2160000	1650000	1.69333e+06	763317	898796	1080000	914038	779296
Q9VAJ9	Q9VAJ9	Q9VAJ9_DROME	Dmel\CG1907	SD09259p	4880000	7220000	6900000	6.33333e+06	6970000	7140000	7220000	7110000	776667
Q9VZJ2	Q9VZJ2	Q9VZJ2_DROME	Dmel\CG1136	GH27759p	2120000	2110000	2170000	2.13333e+06	681697	1400000	1990000	1.35723e+06	776101
M9PES8	M9PBS9;M9PEC1;M9PEJ2;M9PES8;M9PHL4;Q9VRY6	M9PES8_DROME	Ist1	IST1 homolog	1980000	2680000	2070000	2.24333e+06	1880000	1330000	1200000	1470000	773333
A0A0B4LGP3;Q7KVF1;Q9W0X0	A0A0B4LGP3;Q7KVF1;Q9W0X0	A0A0B4LGP3_DROME;Q7KVF1_DROME;Q9W0X0_DROME	emp	Epithelial membrane protein, isoform E	1300000	1530000	1280000	1370000	2420000	2030000	1980000	2.14333e+06	773333
P18932	P18932	NU5M_DROME	mt:ND5	NADH-ubiquinone oxidoreductase chain 5	6370000	7640000	7440000	7150000	4750000	6420000	12600000	7.92333e+06	773333
D5SHN1;Q86BQ3;Q8IGQ3	D5SHN1;Q86BQ3;Q8IGQ3	D5SHN1_DROME;Q86BQ3_DROME;Q8IGQ3_DROME	CG13284-RB;Dmel\CG13284	MIP22165p	1230000	1820000	2120000	1.72333e+06	707107	963650	1180000	950252	773081
Q9VKR7	Q9VKR7	Q9VKR7_DROME	Dmel\CG7300	Uncharacterized protein, isoform B	204184	1010000	769033	661072	2100000	858631	1340000	1432877	771805
P07909	P07909;A4V3J5;A4V3J6	ROA1_DROME	Hrb98DE	Heterogeneous nuclear ribonucleoprotein A1	1320000	2860000	3620000	2600000	955144	2120000	2410000	1.82838e+06	771619
F0JAP7;Q9W3F3	F0JAP7;Q9W3F3	F0JAP7_DROME;Q9W3F3_DROME	CG15347-RB;Dmel\CG15347	LP18071p	5350000	9130000	4960000	6480000	10000000	5410000	6340000	7250000	770000
Q9VBG7	Q9VBG7	Q9VBG7_DROME	Dmel\CG31086	Uncharacterized protein, isoform A	1750000	5450000	3250000	3.48333e+06	2560000	1030000	4550000	2.71333e+06	770000
P20241	P20241;E1JJF8;E1JJF9;M9NEZ5	NRG_DROME	Nrg	Neuroglian	5250000	5910000	6530000	5.89667e+06	3700000	5910000	5780000	5130000	766667
Q9VCJ8	Q9VCJ8	SPE_DROME	SPE	Spaetzle-processing enzyme	2060000	1940000	2810000	2270000	1430000	1460000	1620000	1.50333e+06	766667
Q9VV43	Q9VV43;M9NFZ9	TPPP_DROME	ringer	Tubulin polymerization-promoting protein homolog	2240000	5850000	3960000	4.01667e+06	2140000	3800000	3810000	3250000	766667
Q00963	Q00963;M9PF16;M9PHG4	SPTCB_DROME	beta-Spec	Spectrin beta chain	13100000	14700000	15300000	1.43667e+07	11500000	15000000	14300000	13600000	766667
Q8INA9	Q8INA9	Q8INA9_DROME	Fas1	Fasciclin 1, isoform C	1470000	1770000	1350000	1530000	711238	679392	909252	766627	763373
M9PBA3	M9PBA3	M9PBA3_DROME	CG42325	Uncharacterized protein, isoform A	2870000	6130000	5000000	4.66667e+06	3310000	5900000	2500000	3.90333e+06	763333
Q7JVN6	Q7JVN6	Q7JVN6_DROME	CT30783	GH17672p	5140000	3980000	3400000	4.17333e+06	3890000	2800000	3540000	3410000	763333
Q8IMX8	Q8IMX8	Q8IMX8_DROME	LSm3	U6 snRNA-associated Sm-like protein LSm3	2130000	1740000	2240000	2.03667e+06	2630000	2820000	2950000	2800000	763333
Q7K0P0	Q7K0P0	Q7K0P0_DROME	JhI-26	Juvenile hormone-inducible protein 26	1970000	2200000	2160000	2110000	1440000	1370000	1230000	1.34667e+06	763333
Q9Y1A3	Q9Y1A3;X2JB87	TIM8_DROME	Tim8	Mitochondrial import inner membrane translocase subunit Tim8	9180000	9220000	9190000	9.19667e+06	9560000	10600000	9710000	9.95667e+06	760000
A1ZAB5	A1ZAB5;A0A0B4KEX0	CLU_DROME	clu	Protein clueless	952950	957694	881377	930674	1370000	1830000	1870000	1690000	759326
A8DY89	A8DY89	A8DY89_DROME	Dmel\CG34220	Chitin-binding type-2 domain-containing protein	305286	834377	822435	654033	2350000	1250000	630388	1.41013e+06	756097
Q9VZP5	M9NFL1;Q9VZP5	Q9VZP5_DROME	eIF5B	Eukaryotic translation initiation factor 5B	1830000	1740000	1590000	1720000	3000000	2220000	2200000	2.47333e+06	753333
Q7K4T8	Q7K4T8	Q7K4T8_DROME	FBgn	LD23856p	6400000	5760000	4970000	5710000	5170000	4890000	4810000	4.95667e+06	753333
Q8MMC4	Q8MMC4;H0RNI8	CDV3_DROME	CG3760	Protein CDV3 homolog	3330000	3400000	3200000	3310000	4150000	4200000	3830000	4060000	750000
Q7K2E1	Q7K2E1	Q7K2E1_DROME	Dmel\CG8839	LD05247p	2140000	3910000	3270000	3.10667e+06	2180000	2470000	2420000	2.35667e+06	750000
Q01603	Q01603;A0A0B4KHM9;E1JIN0	PERO_DROME	Pxd	Peroxidase	658672	412080	324000	464917	528825	1930000	1180000	1.21294e+06	748024
Q8SWS2;X2JEY3	Q8SWS2;Q9VYM7;X2JEY3	Q8SWS2_DROME;X2JEY3_DROME	CG17788;Dmel\CG42258	RE29468p	2710000	4740000	3540000	3.66333e+06	2720000	3220000	2810000	2.91667e+06	746667
A1Z7F1	A1Z7F1	A1Z7F1_DROME	Mal-A6	alpha-glucosidase	3360000	6150000	3100000	4.20333e+06	4720000	3830000	6300000	4950000	746667
E1JHE4;Q9VKU1	E1JHE4;Q9VKU1	E1JHE4_DROME;Q9VKU1_DROME	Fatp1	Fatty acid transport protein 1, isoform F	2760000	3680000	2840000	3.09333e+06	2360000	2150000	2530000	2.34667e+06	746667
Q9XZS3	Q9XZS3	TMA7_DROME	CG13364	Translation machinery-associated protein 7 homolog	3560000	3650000	4020000	3.74333e+06	3990000	6360000	3120000	4490000	746667
P48611	P48611	PTPS_DROME	pr	6-pyruvoyl tetrahydrobiopterin synthase	1330000	1430000	1420000	1.39333e+06	1160000	2530000	2720000	2.13667e+06	743333
Q9VTD4	Q9VTD4	Q9VTD4_DROME	Fad2	Fad2	303435	305983	219588	276335	654724	1700000	704260	1.01966e+06	743326
P0C919	P0C919	MOC2A_DROME	Mocs2A	Molybdopterin synthase sulfur carrier subunit	1040000	985810	745245	923685	1665071	2430000	900142	1665071	741386
M9PB32;M9PEI1	M9PB32;M9PEI1	M9PB32_DROME;M9PEI1_DROME	dpy	Dumpy, isoform AA	2950000	1330000	1270000	1850000	1108994	1270000	947988	1108994	741006
A1ZAU4;Q7K5N8	A1ZAU4;Q7K5N8	A1ZAU4_DROME;Q7K5N8_DROME	BEST:GH19547	RH39096p	2970000	2590000	3040000	2.86667e+06	4650000	3100000	3070000	3.60667e+06	740000
Q7K3N4	Q7K3N4	Q7K3N4_DROME	Dmel\CG8888	GH26015p	5610000	7120000	8700000	7.14333e+06	3580000	6280000	9350000	6.40333e+06	740000
Q9VUW4	Q9VUW4	Q9VUW4_DROME	IMP	Inositol-1-monophosphatase	749451	896126	1040000	895192	1760000	1440000	1700000	1.63333e+06	738141
P46415	P46415	ADHX_DROME	Fdh	Alcohol dehydrogenase class-3	4790000	5810000	6500000	5700000	3450000	4240000	7200000	4.96333e+06	736667
Q9W3M8	Q9W3M8	Q9W3M8_DROME	Ykt6	LD34211p	2870000	3390000	3310000	3190000	2500000	1970000	2890000	2.45333e+06	736667
Q8IQV4	Q8IQV4	Q8IQV4_DROME	Dmel\CG32225	Lysosome-associated membrane glycoprotein 5	2040000	981980	1630000	1550660	816423	402846	1230000	816423	734237
Q9VJ28	Q9VJ28	Q9VJ28_DROME	L2HGDH	FI05204p	8260000	7530000	8500000	8.09667e+06	6670000	6950000	8470000	7.36333e+06	733333
Q9VBS7	Q9VBS7	Q9VBS7_DROME	Dmel\CG10550	Uncharacterized protein, isoform B	1290000	1340000	1700000	1.44333e+06	1750000	2440000	2340000	2.17667e+06	733333
Q9W5E7	Q9W5E7	Q9W5E7_DROME	BcDNA:LP07417	LP07417p	1450000	1470000	1180000	1.36667e+06	1370000	2710000	2220000	2100000	733333
Q9VKD9	Q9VKD9	Q9VKD9_DROME	Dmel\CG16965	MIP16835p1	763478	1710000	1500000	1.32449e+06	669715	437333	668414	591821	732672
Q9VMX8	Q9VMX8	Q9VMX8_DROME	Jon25Bii	Jonah 25Bii, isoform A	320520	320520	320520	320520	789744	1610000	751997	1.05058e+06	730060
P40796	P40796	LA_DROME	La	La protein homolog	3820000	4100000	6090000	4670000	4030000	3340000	4450000	3940000	730000
Q08012	Q08012	GRAP_DROME	drk	Growth factor receptor-bound protein 2	3650000	4130000	3740000	3840000	3110000	3110000	3110000	3110000	730000
Q7KNM2	Q7KNM2	Q7KNM2_DROME	lwr	Dorsal interacting protein 4	4020000	4030000	6320000	4790000	5320000	5830000	5400000	5.51667e+06	726667
Q9VWG1	Q9VWG1	Q9VWG1_DROME	dHspB8	LD37169p	2680000	3640000	2460000	2.92667e+06	2530000	2780000	1290000	2200000	726667
Q9VQL1	Q9VQL1	Q9VQL1_DROME	SerRS	serine--tRNA ligase	5170000	4780000	5540000	5.16333e+06	3680000	4000000	5630000	4.43667e+06	726667
Q86BS3	Q86BS3	Q86BS3_DROME	Chro	Chromator, isoform A	1660000	1890000	2870000	2140000	642403	1900000	1700000	1.41413e+06	725866
A1Z8G7	A1Z8G7	A1Z8G7_DROME	Listericin	FI09243p	1580000	3870000	2400000	2.61667e+06	2900000	2290000	485851	1.89195e+06	724716
E2QCN9	E2QCN9	E2QCN9_DROME	Gs1l	GS1-like, isoform B	878834	2020000	2130000	1676278	610189	847280	1400000	952490	723788
Q9VJ45	Q9VJ45	Q9VJ45_DROME	Ugt36E1	UDP-glucuronosyltransferase	2590000	2880000	3180000	2.88333e+06	2140000	1330000	3010000	2160000	723333
Q7YTY6	Q7YTY6	SP42D_DROME	Spn42Dd	Serine protease inhibitor 42Dd	1900000	2190000	2960000	2350000	2320000	1420000	1140000	1.62667e+06	723333
Q9VNF3	Q9VNF3	Q9VNF3_DROME	Dmel\CG12171	RE01652p	1310000	7300000	7380000	5330000	2380000	4460000	6980000	4.60667e+06	723333
Q9VDT4	Q9VDT4	Q9VDT4_DROME	BcDNA:AT09463	Uncharacterized protein, isoform A	1240000	1450000	1740000	1.47667e+06	755018	1080000	430037	755018	721648
Q9VSL8	M9NDM3;M9PBW9;M9PEJ8;Q9VSL8	Q9VSL8_DROME	rhea	Rhea, isoform B	4660000	5630000	5010000	5100000	4160000	4540000	4440000	4380000	720000
Q9VA69	Q9VA69	Q9VA69_DROME	PH4alphaEFB	procollagen-proline 4-dioxygenase	1050000	886995	991216	976070	335916	163137	269565	256206	719864
Q9VPG1	Q9VPG1	Q9VPG1_DROME	zye	Zye	1170000	1370000	550738	1030246	1630000	2120000	1500000	1750000	719754
Q8IN51	Q8IN51	Q8IN51_DROME	Dmel\CG31205	FI17609p1	1260000	1410000	1920000	1530000	641566	1120000	671295	810954	719046
Q9VNA3	Q9VNA3	Q9VNA3_DROME	BEST:LD29996	GH21273p	2810000	4900000	5300000	4.33667e+06	3590000	3350000	3920000	3620000	716667
M9PG40;Q8SYG3	M9PG40;Q8SYG3	M9PG40_DROME;Q8SYG3_DROME	BcDNA:RE63412	Uncharacterized protein, isoform D	3450000	3600000	3670000	3.57333e+06	2290000	2810000	3470000	2.85667e+06	716667
A0A0B4KGG9	A0A0B4KGG9;A4V2S3	A0A0B4KGG9_DROME	CtBP	C-terminal binding protein, isoform F	1260000	1310000	1530000	1.36667e+06	607402	489447	856174	651008	715659
B7YZZ0	B7YZZ0	B7YZZ0_DROME	Dmel\CG42371	GH19557p	578435	623878	477876	560063	1320000	1640000	857535	1.27251e+06	712449
Q9W4A0	Q9W4A0	Q9W4A0_DROME	Rab18	GH11193p	1680000	1580000	1590000	1.61667e+06	1040000	926239	747052	904430	712236
A1Z9I0	A1Z9I0	A1Z9I0_DROME	Dmel\CG6357	Cathepsin propeptide inhibitor domain-containing protein	864376	1460000	1400000	1.24146e+06	687213	401145	499869	529409	712050
Q9V3N1	Q9V3N1	SP27A_DROME	Spn27A	Serine protease inhibitor 27A	1500000	1810000	2060000	1790000	1100000	1220000	915861	1.07862e+06	711380
Q9W199	Q9W199	Q9W199_DROME	mRpS17	GEO07594p1	247632	294918	364598	302383	639630	1350000	1050000	1013210	710827
Q9VY48	Q9VY48	Q9VY48_DROME	mRpL38	Mitochondrial ribosomal protein L38	437709	460674	443606	447330	928756	995492	1550000	1.15808e+06	710753
O44386	O44386	ITA3_DROME	scb	Integrin alpha-PS3	1340000	2090000	1680000	1.70333e+06	1210000	833087	935237	992775	710559
Q4U2G8	Q4U2G8	Q4U2G8_DROME	Dmel\CG11961	LD02432p	897313	1160000	871181	976165	1660000	1610000	1790000	1.68667e+06	710502
Q9VZS3	Q9VZS3	ETIF1_DROME	eIF1	Eukaryotic translation initiation factor eIF1	1640000	2470000	1930000	2.01333e+06	2660000	2850000	2660000	2.72333e+06	710000
Q9VSL5	Q9VSL5	Q9VSL5_DROME	GstO2	Glutathione S transferase O2, isoform A	1160000	1720000	1710000	1530000	2830000	2250000	1640000	2240000	710000
Q9VXK7	Q9VXK7	Q9VXK7_DROME	ND-20	LD31474p	9620000	10100000	10000000	9.90667e+06	9060000	8290000	14500000	1.06167e+07	710000
Q9VV60	Q9VV60	Q9VV60_DROME	TyrRS	Tyrosine--tRNA ligase	2750000	3270000	3790000	3270000	3420000	3800000	4720000	3980000	710000
E1JIF5;Q9VHK9	E1JIF5;Q9VHK9	E1JIF5_DROME;Q9VHK9_DROME	Dmel\CG9837	Uncharacterized protein, isoform D	521698	788971	1200000	836890	130038	130038	130038	130038	706852
Q9VVM2	Q9VVM2	Q9VVM2_DROME	Dmel\CG5506	LP12049p	2370000	2280000	3700000	2.78333e+06	1800000	4190000	4480000	3490000	706667
Q9W0B8	Q9W0B8	Q9W0B8_DROME	alphaCOP	Coatomer subunit alpha	3460000	5090000	5380000	4.64333e+06	3230000	3510000	5070000	3.93667e+06	706667
A1Z6X6	A1Z6X6	A1Z6X6_DROME	Glo1	lactoylglutathione lyase	6390000	7100000	5030000	6.17333e+06	5630000	4470000	6300000	5.46667e+06	706667
A0A0B4KGI5;E1JIJ8	A0A0B4KGI5;E1JIJ8	A0A0B4KGI5_DROME;E1JIJ8_DROME	Ace	Carboxylic ester hydrolase	1820000	1450000	1660000	1.64333e+06	727246	873314	1210000	936853	706480
Q9VCG3	Q9VCG3;A0A0B4KGV7	OPA32_DROME	CG13601	Putative OPA3-like protein CG13603	1040000	1560000	1610000	1.40333e+06	570584	392123	1130000	697569	705764
Q9Y1B2	Q9Y1B2	ORC6_DROME	Orc6	Origin recognition complex subunit 6	106085	199855	293625	199855	219378	904689	1590000	904689	704834
Q9VJ38	Q9VJ38	RM13_DROME	mRpL13	Large ribosomal subunit protein uL13m	853864	518901	504550	625772	1480000	1270000	1240000	1330000	704228
A0A0B4KG77	A0A0B4KG77	A0A0B4KG77_DROME	Dmel\CG44013	Uncharacterized protein, isoform B	597489	1070000	407053	691514	2460000	1.39542e+06	330833	1.39542e+06	703902
Q9VCK0	Q9VCK0	EI3D1_DROME	eIF3d1	Eukaryotic translation initiation factor 3 subunit D-1	2470000	3530000	3100000	3.03333e+06	3400000	3740000	4070000	3.73667e+06	703333
Q9VFB2	Q9VFB2	RT10_DROME	mRpS10	Small ribosomal subunit protein uS10m	405391	221875	377257	334841	969337	975181	1170000	1.03817e+06	703332
Q9VC57	Q9VC57;A0A0B4LHV8	ATLAS_DROME	atl	Atlastin	1640000	2420000	2330000	2130000	983310	1460000	1840000	1427770	702230
Q9VWI2	Q9VWI2	Q9VWI2_DROME	Naa15-16	N(Alpha)-acetyltransferase 15/16, isoform A	2220000	2520000	2590000	2.44333e+06	2810000	2680000	3940000	3.14333e+06	700000
Q9W1F8	Q9W1F8	Q9W1F8_DROME	Orcokinin	GEO08248p1	189440	181904	174367	181904	874186	1300000	459999	878062	696158
Q9VBF7	Q9VBF7	Q9VBF7_DROME	osy	Uncharacterized protein, isoform B	449845	305175	238101	331040	943238	1070000	1060000	1.02441e+06	693372
Q9W369	Q9W369	TANN_DROME	t	Beta-alanyl-dopamine/carcinine hydrolase	2160000	5270000	4820000	4.08333e+06	1810000	4490000	3870000	3390000	693333
Q24253	Q24253	Q24253_DROME	AP-1-2beta	AP complex subunit beta	4230000	5510000	5890000	5210000	4130000	4080000	5340000	4.51667e+06	693333
Q9V3Y3	Q9V3Y3;X2J8E8	DFP_DROME	l(2)34Fc	Defense protein l(2)34Fc	607054	575239	556944	579746	292473	1470000	2050000	1.27082e+06	691079
A1ZAI8	A1ZAI8	A1ZAI8_DROME	CT35755	FI06453p	7170000	12900000	12300000	10790000	6370000	9630000	14300000	10100000	690000
Q9VGJ8	Q9VGJ8	Q9VGJ8_DROME	Dmel\CG6830	RE03989p	500181	714170	356908	523753	1460000	1340000	832918	1.21097e+06	687220
Q9VZ34	Q9VZ34	Q9VZ34_DROME	Dmel\CG2076	RH72958p	2920000	4080000	3240000	3.41333e+06	1790000	3580000	2810000	2.72667e+06	686667
Q9VCW6	Q9VCW6	Q9VCW6_DROME	Gclm	GCS light chain	2910000	2680000	4110000	3.23333e+06	2620000	2660000	2360000	2.54667e+06	686667
Q9VBY8	Q9VBY8	UN13B_DROME	stac	Protein unc-13 homolog 4B	1930000	2120000	1810000	1.95333e+06	1260000	1280000	1260000	1.26667e+06	686667
Q26416	Q26416	CUA1_DROME	Acp1	Adult cuticle protein 1	1110000	1330000	1530000	1.32333e+06	637302	289608	984996	637302	686031
Q7JYH3	Q7JYH3	Q7JYH3_DROME	ND-B14.7	NADH dehydrogenase [ubiquinone] 1 alpha subcomplex subunit 11	11700000	5740000	6320000	7920000	6870000	4140000	10700000	7.23667e+06	683333
Q8I0P9;Q9VAD0	Q8I0P9;Q9VAD0	Q8I0P9_DROME;Q9VAD0_DROME	Acph-1	Acid phosphatase 1, isoform B	739802	633578	456890	610090	1700000	1090000	1090000	1.29333e+06	683243
Q9VE79	Q9VE79	Q9VE79_DROME	Dmel\CG14309	Heparanase	252043	457066	278183	329097	1270000	662277	1100000	1010759	681662
Q7K3T3	Q7K3T3	Q7K3T3_DROME	Dmel\CG1441	Fatty acyl-CoA reductase	557789	550941	414516	507749	1310000	1550000	707656	1.18922e+06	681470
A0A0B4KGS4;Q9VEV1	A0A0B4KGS4;Q9VEV1	A0A0B4KGS4_DROME;Q9VEV1_DROME	Pak3	non-specific serine/threonine protein kinase	1460000	3840000	2930000	2.74333e+06	2290000	2250000	1650000	2.06333e+06	680000
Q9VAI0	Q9VAI0;A0A0B4K7R2;A0A0B4KI57;C6TP98;Q8IMK5	GNA1_DROME	Gnpnat	Probable glucosamine 6-phosphate N-acetyltransferase	1360000	1150000	1100000	1.20333e+06	2140000	1810000	1700000	1.88333e+06	680000
Q9U6R9	Q9U6R9	Q9U6R9_DROME	gammaSnap1	GH13039p	3020000	3520000	3120000	3220000	2380000	2900000	2340000	2540000	680000
M9PC85;Q9V3V0	M9PC85;Q9V3V0	M9PC85_DROME;Q9V3V0_DROME	x16	X16 splicing factor, isoform B	1650000	1650000	1900000	1.73333e+06	930010	760607	1480000	1.05687e+06	676461
P16905	P16905;H1UUF3;M9MRY3;M9MS37;M9MS72;M9MS76;Q9VPA7	KAPR1_DROME	Pka-R1	cAMP-dependent protein kinase type I regulatory subunit	2170000	2880000	2610000	2.55333e+06	1570000	1800000	2270000	1880000	673333
Q27889	Q27889;M9NE01	PP2B2_DROME	Pp2B-14D	Serine/threonine-protein phosphatase 2B catalytic subunit 2	2840000	2990000	2080000	2.63667e+06	3210000	3390000	3330000	3310000	673333
B7YZP9	B7YZP9	B7YZP9_DROME	Mlp60A	Muscle LIM protein 60A	3170000	3850000	3160000	3.39333e+06	2080000	2890000	3190000	2720000	673333
A8JNS4;Q9VU82	A8JNS4;M9PCD9;Q9VU81;Q9VU82;Q9VU83	A8JNS4_DROME;Q9VU82_DROME	stv	Starvin, isoform E	2150000	2630000	1900000	2.22667e+06	1540000	1830000	1290000	1.55333e+06	673333
Q8SYD9	A8DYJ0;A8DYJ1;Q8SYD9;Q8T389	Q8SYD9_DROME	EndoB	Endophilin B, isoform A	2910000	3550000	3510000	3.32333e+06	3890000	4650000	3450000	3.99667e+06	673333
C0HL64;C0HL65	C0HL64;C0HL65;Q9I7Q6	LCP81_DROME;LCP82_DROME	Lcp65Ag1;Lcp65Ag2	Larval cuticle protein 65Ag1	10300000	4160000	3700000	6.05333e+06	4680000	5650000	5810000	5380000	673333
Q9VN25	Q9VN25	EIF3A_DROME	eIF3a	Eukaryotic translation initiation factor 3 subunit A	3360000	4440000	4590000	4130000	4420000	4930000	5060000	4.80333e+06	673333
E2QD66;Q0KHQ2;X2JG15	E2QD66;Q0KHQ2;X2JG15	E2QD66_DROME;Q0KHQ2_DROME;X2JG15_DROME	ldd	Uncharacterized protein, isoform D	502162	659096	483519	548259	1230000	1380000	1050000	1220000	671741
Q9VDH8	Q9VDH8	Q9VDH8_DROME	RpS30	Ribosomal protein S30, isoform A	232206	26100000	20600000	1.56441e+07	218809	13000000	31700000	1.49729e+07	671132
P12080	P12080	ITA2_DROME	if	Integrin alpha-PS2	5820000	6000000	6230000	6.01667e+06	4760000	5740000	5540000	5.34667e+06	670000
M9PFV8;Q9Y102	M9PFV8;Q9Y102	M9PFV8_DROME;Q9Y102_DROME	rgn	Regeneration, isoform B	1510000	1740000	2210000	1820000	1250000	1120000	1080000	1150000	670000
M9PCU0	M9PCU0	M9PCU0_DROME	ninaC	FI21215p1	3950000	5130000	3080000	4.05333e+06	4750000	5170000	4250000	4.72333e+06	670000
Q9VUL1	Q9VUL1;X2JCY2	PYRG_DROME	Ctps	CTP synthase	882244	1210000	1490000	1.19408e+06	1560000	1870000	2160000	1.86333e+06	669252
A0A0B4KH84;Q9VB82	A0A0B4KH84;Q9VB82	A0A0B4KH84_DROME;Q9VB82_DROME	Cpr97Ea	Cuticular protein 97Ea, isoform B	1100000	427614	509565	679060	441106	1990000	1610000	1.34704e+06	667976
Q9VSH3	Q9VSH3	BI1_DROME	BI-1	Bax inhibitor 1	196939	458675	286814	314143	342340	2180000	420954	981098	666955
Q9VV72	Q9VV72	MINP1_DROME	Mipp1	Multiple inositol polyphosphate phosphatase 1	2700000	6140000	5510000	4.78333e+06	3790000	5180000	7380000	5450000	666667
Q9VJG0	Q9VJG0	XPP_DROME	ApepP	Xaa-Pro aminopeptidase ApepP	2880000	3060000	3650000	3.19667e+06	3210000	4020000	4360000	3.86333e+06	666667
Q9U1L2	Q9U1L2	Q9U1L2_DROME	EG:BACR7A4.14	EG:BACR7A4.14 protein	4150000	6480000	5900000	5510000	4070000	6150000	8310000	6.17667e+06	666667
O18405	O18405	SURF4_DROME	Surf4	Surfeit locus protein 4 homolog	3970000	4150000	4870000	4330000	4560000	4590000	5840000	4.99667e+06	666667
P55035	P55035;M9PIG8	PSMD4_DROME	Rpn10	26S proteasome non-ATPase regulatory subunit 4	1600000	2180000	2470000	2.08333e+06	1900000	3410000	2940000	2750000	666667
Q9V3I2	Q9V3I2	Q9V3I2_DROME	Rab5	Drab5	2260000	4700000	4670000	3.87667e+06	2890000	2640000	4100000	3210000	666667
Q95RI2	Q95RI2	Q95RI2_DROME	Dmel\CG10973	LD28549p	1320000	1560000	1390000	1.42333e+06	1010000	527532	733535	757022	666311
Q45VV3	Q45VV3;H0RNA4;A0A0C4DHD4	YAP1_DROME	yki	Transcriptional coactivator yorkie	638818	357748	1790000	928855	337595	261817	193177	264196	664659
Q9W4M4	Q9W4M4	Q9W4M4_DROME	Dmel\CG15570	Uncharacterized protein	172612	200493	108661	160589	1260000	559422	656171	825198	664609
M9NFH8	M9NFH8;Q9VVA4;M9PCU8	M9NFH8_DROME	GS	glutamate synthase (NADH)	5680000	6730000	5570000	5.99333e+06	6740000	5760000	7470000	6.65667e+06	663333
Q8SZ28	C6SV36;Q8SZ28	Q8SZ28_DROME	CG3884	RE21371p	3650000	5870000	4940000	4820000	3850000	3100000	5520000	4.15667e+06	663333
Q9VD14	Q9VD14	Q9VD14_DROME	Dmel\CG13850	GH07286p	3080000	2260000	1670000	2.33667e+06	2000000	3260000	3740000	3000000	663333
Q8IN02	Q8IN02	Q8IN02_DROME	Dph5	diphthine methyl ester synthase	1310000	1250000	1560000	1.37333e+06	2150000	1640000	2320000	2.03667e+06	663333
Q9VQC4	Q9VQC4;M9PB12	GLCTK_DROME	Glyctk	Glycerate kinase	1580000	3020000	2770000	2.45667e+06	1370000	1800000	2210000	1.79333e+06	663333
Q7KUD4;Q9VT60	Q7KUD4;Q9VT60	Q7KUD4_DROME;Q9VT60_DROME	iPLA2-VIA	phospholipase A2	1870000	2210000	2220000	2100000	1450000	1520000	1340000	1.43667e+06	663333
A1Z9M2	A1Z9M2	A1Z9M2_DROME	ReepB	Receptor expression-enhancing protein	1100000	11600000	9350000	7350000	1510000	9630000	8920000	6.68667e+06	663333
Q9I7L9;Q9Y168	Q9Y168;Q9I7L9	Q9I7L9_DROME;Q9Y168_DROME	BcDNA.GH02384;Dmel\CG18858	Uncharacterized protein, isoform A	813427	1590000	1170000	1.19114e+06	672614	402667	512974	529418	661724
Q8IQ94	Q8IQ94	Q8IQ94_DROME	BcDNA:RH61042	FI09328p	1050000	1660000	1430000	1380000	719192	719192	719192	719192	660808
Q9VU75	Q9VU75	Q9VU75_DROME	Dmel\CG14109	RH45712p	1460000	2630000	2900000	2330000	1430000	3670000	3870000	2990000	660000
Q9VP13	Q9VP13	Q9VP13_DROME	CRIF	Large ribosomal subunit protein mL64	640206	537183	527472	568287	831742	1510000	1340000	1.22725e+06	658960
A9UN61	A9UN61	A9UN61_DROME	Dmel\CG13114	IP19013p	248886	321598	97475.8	222653	1580000	449780	614328	881369	658716
A0A0B4KFA6;A0A0B4KGE4;Q9VHX9	A0A0B4KFA6;A0A0B4KGE4;Q9VHX9	A0A0B4KFA6_DROME;A0A0B4KGE4_DROME;Q9VHX9_DROME	CD98hc	alpha-glucosidase	3460000	4750000	3490000	3900000	3540000	2820000	3370000	3.24333e+06	656667
Q9VKU3	Q9VKU3	Q9VKU3_DROME	FBgn	CG6094 protein	776830	458739	539031	591533	1120000	1170000	1450000	1.24667e+06	655133
Q9VMX0	A8E702;Q9VMX0	RM28_DROME	mRpL28	Large ribosomal subunit protein bL28m	474352	470482	384599	443144	1060000	1040000	1190000	1.09667e+06	653522
Q04164	Q04164;A0A0B4KFQ8;A0A0B4KGP7	SAS_DROME	sas	Putative epidermal cell surface receptor	817328	442378	2240000	1.16657e+06	444739	587578	510317	514211	652357
Q9V9Q4	Q9V9Q4	Q9V9Q4_DROME	Dmel\CG1416	LD43819p	2350000	3160000	3410000	2.97333e+06	1670000	2380000	2920000	2.32333e+06	650000
Q9VKR4	Q9VKR4	Q9VKR4_DROME	Dmel\CG6415	Aminomethyltransferase	1570000	3330000	2480000	2460000	2200000	1590000	1640000	1810000	650000
Q9VQR8	Q9VQR8	Q9VQR8_DROME	LeuRS	leucine--tRNA ligase	1850000	2000000	2680000	2.17667e+06	2420000	2580000	3480000	2.82667e+06	650000
Q9VZ24	Q9VZ24	Q9VZ24_DROME	Dmel\CG15201	GEO11412p1	8330000	6280000	8930000	7.84667e+06	7880000	9190000	8420000	8.49667e+06	650000
Q9VKS1	Q9VKS1	Q9VKS1_DROME	CT22515	RE24635p	1270000	825343	1570000	1221781	1670000	2020000	1920000	1870000	648219
Q9VMH8	Q9VMH8	Q9VMH8_DROME	Pfdn1	GEO07746p1	855416	1170000	1490000	1.17181e+06	1760000	1760000	1940000	1820000	648195
O76922	O76922	AUB_DROME	aub	Protein aubergine	1360000	805902	1160000	1108634	1920000	1220000	2130000	1.75667e+06	648033
Q9VKS2	Q9VKS2	Q9VKS2_DROME	Dmel\CG17107	GEO11429p1	1260000	484147	920981	888376	307739	165442	249174	240785	647591
Q9XZ61	Q9XZ61	Q9XZ61_DROME	Uch-L5	Ubiquitin carboxyl-terminal hydrolase	3460000	3890000	3900000	3750000	4820000	3210000	5160000	4.39667e+06	646667
P12982	P12982;Q05547	PP12_DROME	Pp1-87B	Serine/threonine-protein phosphatase alpha-2 isoform	6440000	9220000	5960000	7.20667e+06	7820000	6690000	5170000	6560000	646667
Q9VN86	Q9VN86	Q9VN86_DROME	Sccpdh1	AT14148p	1870000	2580000	2590000	2.34667e+06	2860000	2930000	3190000	2.99333e+06	646667
O46084	O46084;X2JC94	PGAM5_DROME	Pgam5	Serine/threonine-protein phosphatase Pgam5, mitochondrial	1620000	1560000	1750000	1.64333e+06	2480000	1950000	2440000	2290000	646667
A0A0B4K7Y4;A0A0B4KFL2;A1Z9D9;A1Z9E0	A0A0B4K7Y4;A0A0B4KFL2;A1Z9D9;A1Z9E0	A0A0B4K7Y4_DROME;A0A0B4KFL2_DROME;A1Z9D9_DROME;A1Z9E0_DROME	bbc	Bb in a boxcar, isoform C	1290000	1710000	1200000	1400000	1150000	303347	813201	755516	644484
Q8SX57	Q8SX57	Q8SX57_DROME	CG11005	LD44221p	2600000	2360000	3840000	2.93333e+06	1720000	2040000	3110000	2290000	643333
Q9VWV4	Q9VWV2;Q9VWV5;Q7KUW2;Q9VWV4	Q9VWV4_DROME	Nt5b	GH28326p	2110000	3590000	4030000	3.24333e+06	2130000	2530000	3140000	2600000	643333
Q9VJI5	Q9VJI5	Q9VJI5_DROME	yellow-b	LD43175p	1810000	1600000	1400000	1.60333e+06	1810000	2540000	2390000	2.24667e+06	643333
Q9VXK0	Q9VXK0;M9PJP0	NIPSN_DROME	Nipsnap	Protein NipSnap	3670000	4070000	3650000	3.79667e+06	3190000	3170000	3100000	3.15333e+06	643333
Q9VIF2	Q9VIF2	Q9VIF2_DROME	Pld3	GM01519p	3870000	3430000	3850000	3.71667e+06	2230000	3230000	3760000	3.07333e+06	643333
Q9VHD0	Q9VHD0	Q9VHD0_DROME	phu	Alkaline phosphatase	808579	684304	560030	684304	43531.3	43531.3	43531.3	43531.3	640773
P12370	P12370	KAPC1_DROME	Pka-C1	cAMP-dependent protein kinase catalytic subunit 1	2190000	3490000	3430000	3.03667e+06	2440000	4710000	3880000	3.67667e+06	640000
Q9VJ68	Q9VJ68	Q9VJ68_DROME	Dmel\CG31751	FI20105p1	2690000	3320000	2380000	2.79667e+06	2040000	2320000	2110000	2.15667e+06	640000
Q95SH2	Q95SH2	Q95SH2_DROME	Chmp1	Charged multivesicular body protein 1, isoform A	2425000	2790000	2060000	2425000	1785000	1730000	1840000	1785000	640000
M9PCA6;Q9VMJ5	M9PCA6;Q9VMJ5	M9PCA6_DROME;Q9VMJ5_DROME	Gal	Beta-galactosidase	533635	655806	732652	640698	589788	1640000	1610000	1.27993e+06	639232
Q9VWB4	Q9VPH9;Q9VWB4	Q9VWB4_DROME	Spn77Bb	Serpin 77Bb	144780	877224	131857	384620	399682	1150000	1520000	1.02323e+06	638607
Q9W374	Q9W374	Q9W374_DROME	su(r)	Dihydropyrimidine dehydrogenase [NADP(+)]	4260000	4550000	4380000	4.39667e+06	3480000	3160000	4640000	3760000	636667
Q9VX14	Q9VX14	Q9VX14_DROME	Ucp4A	RH64870p	1630000	2490000	2580000	2.23333e+06	1580000	1300000	1910000	1.59667e+06	636667
Q9VTF9	Q9VTF9	UFD1_DROME	Ufd1	Ubiquitin fusion degradation protein 1 homolog	1980000	2650000	2110000	2.24667e+06	1030000	1530000	2270000	1610000	636667
Q9W3F6	A8JV22;Q9W3F6;A8JV24;X2JEJ0	Q9W3F6_DROME	Dmel\CG1440	Bleomycin hydrolase	7890000	10400000	10600000	9630000	6770000	8310000	11900000	8.99333e+06	636667
Q9VQG4	Q9VQG4	COLT_DROME	colt	Congested-like trachea protein	7150000	8000000	6400000	7.18333e+06	6390000	6560000	6690000	6.54667e+06	636667
Q9VVW1	Q9VVW1;M9NEE3	A76A_DROME	Acp76A	Accessory gland protein Acp76A	329626	329626	329626	329626	25888.5	102187	2770000	966025	636399
A4V4F2;M9PJN2	A4V4F2;M9PJN2	A4V4F2_DROME;M9PJN2_DROME	Flo2	Flotillin 2, isoform F	2855000	2870000	2840000	2855000	2220000	2480000	1960000	2220000	635000
Q7JW48	Q7JW48	Q7JW48_DROME	Dmel\CG10911	RE12410p	5240000	2630000	1730000	3200000	5800000	950910	945042	2.56532e+06	634683
Q9W423	Q9W423	Q9W423_DROME	schlank	LD18904p	1030000	2170000	1790000	1.66333e+06	950204	638417	1500000	1.02954e+06	633793
Q7K3J0	Q7K3J0	Q7K3J0_DROME	CCT8	T-complex protein 1 subunit theta	9720000	11400000	13100000	1.14067e+07	11000000	9520000	15600000	12040000	633333
Q9V434	Q9V434	Q9V434_DROME	AsnRS	asparagine--tRNA ligase	4600000	4310000	4830000	4580000	5630000	4840000	5170000	5.21333e+06	633333
Q9VJZ6	Q9VJZ6	Q9VJZ6_DROME	Grx4	LD40224p	8690000	6370000	6850000	7.30333e+06	7890000	5250000	6870000	6670000	633333
O61604	Q8IQZ7;O61604;Q8IQZ8	O61604_DROME	Fim	Fimbrin	4740000	6750000	5900000	5.79667e+06	7640000	5570000	6080000	6430000	633333
E1JID9;E1JIE0;E1JIE1;E1JIE2;E1JIE3;M9ND55;X2JC42;X2JCL0	E1JID9;E1JIE0;E1JIE1;E1JIE2;E1JIE3;M9ND55;X2JC42;X2JCL0	E1JID9_DROME;E1JIE0_DROME;E1JIE1_DROME;E1JIE2_DROME;E1JIE3_DROME;M9ND55_DROME;X2JC42_DROME;X2JCL0_DROME	Mp	Multiplexin, isoform G	1520000	1980000	1800000	1.76667e+06	1520000	871589	1010000	1133863	632804
Q9VTU4	Q9VTU4	EIF3L_DROME	eIF3l	Eukaryotic translation initiation factor 3 subunit L	2700000	3420000	4610000	3.57667e+06	3900000	3390000	5330000	4.20667e+06	630000
Q24276	Q24276	CDC37_DROME	Cdc37	Hsp90 co-chaperone Cdc37	3160000	3240000	3490000	3.29667e+06	2710000	2230000	3060000	2.66667e+06	630000
Q9VYG8	Q9VYG8	Q9VYG8_DROME	Dmel\CG15717	CG15717-PA	2000000	2990000	2270000	2420000	1790000	1630000	1950000	1790000	630000
A1Z9M5	A1Z9M5	A1Z9M5_DROME	Sdb	Titin	7230000	7170000	5840000	6.74667e+06	7290000	6480000	4580000	6.11667e+06	630000
Q95RE4	M9NFR5;Q95RE4	Q95RE4_DROME	yps	LD37574p	9790000	10400000	8000000	9.39667e+06	9770000	7930000	8600000	8.76667e+06	630000
A0A0B4KFT5	A0A0B4KFT5	A0A0B4KFT5_DROME	GstS1	Glutathione S transferase S1, isoform D	1450000	3090000	1290000	1.94333e+06	871033	1070000	2000000	1.31368e+06	629656
Q9VMD3	Q9VMD3	Q9VMD3_DROME	HemK1	HemK methyltransferase 1, isoform A	892970	586760	404677	628136	1110000	1280000	1380000	1.25667e+06	628531
Q9Y0Y2	Q9Y0Y2	PURA_DROME	AdSS	Adenylosuccinate synthetase	7600000	9050000	8190000	8280000	8020000	7350000	7590000	7.65333e+06	626667
Q9W2N4	A0A0B4KFX1;A0A0B4LH23;E1JGP2;E1JGP3;E1JGP4;Q058V3;Q9W2N4	Q9W2N4_DROME	RIC-3	RIC3 acetylcholine receptor chaperone, isoform C	2850000	3330000	2920000	3.03333e+06	2070000	4700000	4210000	3660000	626667
Q24114	Q24114;Q53XG2	DALY_DROME	dally	Division abnormally delayed protein	2220000	1620000	3440000	2.42667e+06	2080000	1860000	1460000	1800000	626667
Q9VMP0	Q9VMP0	Q9VMP0_DROME	anon-WO0140519.54	GH11218p	828557	828557	828557	828557	203832	302435	105229	203832	624725
Q9VIN9	Q9VIN9	Q9VIN9_DROME	mRpS18B	Small ribosomal subunit protein mS40	696642	606870	408127	570546	835217	1330000	1420000	1.19507e+06	624526
Q9VFV9	Q9VFV9	Q9VFV9_DROME	Droj2	DnaJ-like-2, isoform A	9900000	14600000	13400000	1.26333e+07	9430000	12100000	14500000	12010000	623333
Q9VFP1	Q9VFP1	CP6D5_DROME	Cyp6d5	Probable cytochrome P450 6d5	2550000	2700000	2940000	2730000	3310000	3390000	3360000	3.35333e+06	623333
Q9VH81	Q9VH81	Q9VH81_DROME	PpD3	protein-serine/threonine phosphatase	2860000	2670000	2670000	2.73333e+06	3610000	2920000	3540000	3.35667e+06	623333
Q4V4H7	Q4V4H7	Q4V4H7_DROME	Dmel\CG13323	IP04046p	594847	1150000	1820000	1.18828e+06	653511	537891	507840	566414	621868
A0A0B4K6Z5;A0A0B4K769;A0A0B4K7X8;A0A0B4KFH7;A0A0B4LF90;A0A6M3Q9B5;A0A6M3QH15;A8DYC1;A8DYC2;A8DYC3;Q7K087	A0A0B4K6Z5;A0A0B4K769;A0A0B4K7X8;A0A0B4KFH7;A0A0B4LF90;A0A6M3Q9B5;A0A6M3QH15;A8DYC1;A8DYC2;A8DYC3;Q7K087	A0A0B4K6Z5_DROME;A0A0B4K769_DROME;A0A0B4K7X8_DROME;A0A0B4KFH7_DROME;A0A0B4LF90_DROME;A0A6M3Q9B5_DROME;A0A6M3QH15_DROME;A8DYC1_DROME;A8DYC2_DROME;A8DYC3_DROME;Q7K087_DROME	BcDNA:RH03863;Dmel\CG17574	GEO13417p1	234042	1090000	662021	662021	40800.2	40800.2	40800.2	40800.2	621221
A0A0B4KHY8;Q9XZ32	A0A0B4KHY8;Q9XZ32	A0A0B4KHY8_DROME;Q9XZ32_DROME	BcDNA:LD22087;Dmel\CG10254	Uncharacterized protein, isoform C	239715	279685	181334	233578	977996	556261	1030000	854752	621174
P40946	P40946	ARF6_DROME	Arf6	ADP-ribosylation factor 6	1090000	1620000	1670000	1460000	753655	594310	1170000	839322	620678
Q9V449	Q9V449	Q9V449_DROME	Met75Ca	MET75Ca protein	73307.8	73307.8	73307.8	73307.8	693940	147880	1240000	693940	620632
Q9VFN7	Q9VFN7	Q9VFN7_DROME	Npc2b	GEO07678p1	1820000	2110000	2070000	2000000	1550000	1120000	1470000	1380000	620000
A1ZA83	A1ZA83	A1ZA83_DROME	EMC7	ER membrane protein complex subunit 7	1940000	2750000	2290000	2.32667e+06	3480000	2410000	2950000	2.94667e+06	620000
Q9XYA7	Q8INR0;Q8INQ9;Q9XYA7	Q9XYA7_DROME	stck	LIM domain-containing protein	1570000	3640000	2770000	2660000	1520000	2650000	1950000	2040000	620000
A0A0B4KFZ1;D1Z394;Q6NR72;Q8MLR2	A0A0B4KFZ1;D1Z394;Q6NR72;Q8MLR2	A0A0B4KFZ1_DROME;D1Z394_DROME;Q6NR72_DROME;Q8MLR2_DROME	Eglp4	Entomoglyceroporin 4, isoform F	3190000	6250000	3650000	4.36333e+06	2730000	4510000	3990000	3.74333e+06	620000
Q9VEK8	Q9VEK8	Q9VEK8_DROME	sds22	GH07711p	1400000	1760000	1910000	1690000	942125	768047	1500000	1.07006e+06	619943
A0A0B4K7H3;Q9VE19	A0A0B4K7H3;Q9VE19	A0A0B4K7H3_DROME;Q9VE19_DROME	euc	Eucalyptus, isoform B	1400000	1280000	1120000	1.26667e+06	371954	596060	980585	649533	617134
P25867	P25867;A0A0B4KHJ1	UBCD1_DROME	eff	Ubiquitin-conjugating enzyme E2-17 kDa	10300000	11600000	11300000	1.10667e+07	9380000	9970000	15700000	1.16833e+07	616667
Q6IGN6	Q6IGN6	Q6IGN6_DROME	Dmel\CG34228	HDC05827	1380000	1260000	1080000	1240000	1930000	2200000	1440000	1.85667e+06	616667
Q9V419	Q9V419	C28A5_DROME	Cyp28a5	Probable cytochrome P450 28a5	2370000	2390000	2050000	2270000	2180000	1570000	1210000	1.65333e+06	616667
Q0E8S7	M9PB54;M9PEX1;O96607;Q0E8S7;Q9VM94	Q0E8S7_DROME	homer	Homer, isoform E	1560000	1820000	1560000	1.64667e+06	1030000	994912	1070000	1.03164e+06	615029
Q9VC92	Q9VC92	Q9VC92_DROME	Dmel\CG6432	GH15945p	2420000	2470000	2640000	2510000	2570000	3960000	2840000	3.12333e+06	613333
Q8IP97	Q8IP97	Q8IP97_DROME	Pex19	Peroxin-19	4860000	2990000	3680000	3.84333e+06	3910000	4340000	5120000	4.45667e+06	613333
Q960E4	Q960E4	Q960E4_DROME	anon-WO0118547.91	SD04973p	1360000	1560000	1510000	1.47667e+06	2650000	1990000	1630000	2090000	613333
P48598	M9PBZ9;P48598	IF4E_DROME	eIF4E1	Eukaryotic translation initiation factor 4E1	2410000	3240000	3460000	3.03667e+06	2350000	3130000	5460000	3.64667e+06	610000
Q9V784	Q9V784	SAM50_DROME	CG7639	SAM50-like protein CG7639	1330000	1740000	1290000	1.45333e+06	1810000	2280000	2100000	2.06333e+06	610000
Q9VY04	Q9VY04	Q9VY04_DROME	fiz	Fezzik, isoform A	2610000	2500000	2240000	2450000	2160000	3230000	3790000	3060000	610000
Q95WY3	Q95WY3	Q95WY3_DROME	Nop56	FI04781p	2450000	2310000	4530000	3.09667e+06	2350000	1800000	3310000	2.48667e+06	610000
Q7K188	Q7K188	Q7K188_DROME	Dmel\CG6329	Protein quiver	7970000	16200000	16700000	1.36233e+07	5150000	22800000	11100000	1.30167e+07	606667
A0A6H2EG56	A0A0B4K661;A0A0B4KG06;A0A0B4KG68;A0A6H2EG56;Q6NN28	A0A6H2EG56_DROME	Tm1	Tropomyosin 1, isoform T	3890000	6830000	7960000	6.22667e+06	4600000	6150000	6110000	5620000	606667
M9NF32;Q9V3K7	M9NF32;Q9V3K7	M9NF32_DROME;Q9V3K7_DROME	BG:DS09217.4	Leucine carboxyl methyltransferase 1	2680000	2220000	1620000	2.17333e+06	1660000	1450000	1600000	1570000	603333
Q9VKY3	Q9VKY3	Q9VKY3_DROME	ClpP	ATP-dependent Clp protease proteolytic subunit	1740000	2780000	1940000	2.15333e+06	2550000	2890000	2830000	2.75667e+06	603333
Q9VJD0	Q9VJD0	Q9VJD0_DROME	Dmel\CG5131	Mitochondrial inner membrane protease ATP23	820429	871265	772822	821505	1310000	1360000	1600000	1.42333e+06	601828
Q9VLR2	Q9VLR2	Q9VLR2_DROME	Dmel\CG8353	Cytidine deaminase	447667	1120000	685451	751039	170634	149439	128244	149439	601600
Q9W4L1	Q9W4L1	RM33_DROME	mRpL33	Large ribosomal subunit protein bL33m	285440	405907	387816	359721	330802	1150000	1400000	960267	600546
Q9VPX0	Q9VPX0	Q9VPX0_DROME	Iris	GH26159p	1150000	1620000	1570000	1.44667e+06	2110000	2160000	1870000	2.04667e+06	600000
C9QP70	C9QP70	C9QP70_DROME	Dmel\CG43402	MIP12608p	221875	1330000	770931	774269	291681	139907	95110	175566	598703
M9PFR6;Q9XZ03	M9PFR6;Q9XZ03	M9PFR6_DROME;Q9XZ03_DROME	mbf1	Multiprotein bridging factor 1, isoform E	624412	2500000	2880000	2.00147e+06	543819	1880000	1790000	1.40461e+06	596864
Q7KT11;Q8SZU0;Q9VIJ0	Q7KT11;Q8SZU0;Q9VIJ0	Q7KT11_DROME;Q8SZU0_DROME;Q9VIJ0_DROME	Dmel\CG9331	Uncharacterized protein, isoform B	6020000	11300000	8930000	8750000	5700000	8060000	10700000	8.15333e+06	596667
Q9VBS3	Q9VBS3	Q9VBS3_DROME	Dmel\CG10560	GH11066p	145088	664004	468707	425933	657169	1060000	1350000	1.02239e+06	596457
P43332	P43332	SNRPA_DROME	snf	U1 small nuclear ribonucleoprotein A	1020000	1280000	1650000	1.31667e+06	1740000	2240000	1750000	1910000	593333
A1ZBX6	A1ZBX6	A1ZBX6_DROME	Dmel\CG16799	Uncharacterized protein, isoform A	514862	508127	1310000	777663	185384	166548	204220	185384	592279
Q9VT75	Q9VT75	Q9VT75_DROME	vnc	N-terminal amino-acid N(alpha)-acetyltransferase NatA	1240000	1760000	1210000	1.40333e+06	2270000	1750000	1960000	1.99333e+06	590000
Q9VPF6	Q9VPF6	Q9VPF6_DROME	mRpL15	Large ribosomal subunit protein uL15m	469129	402223	402784	424712	869669	1080000	1090000	1013223	588511
P17917	P17917	PCNA_DROME	PCNA	Proliferating cell nuclear antigen	1560000	2140000	2470000	2.05667e+06	2430000	1770000	3730000	2.64333e+06	586667
Q7JZ25	Q7JZ25	Q7JZ25_DROME	ClC-b	Chloride channel protein	1030000	1770000	1640000	1480000	1140000	613188	927685	893624	586376
Q9VX11	Q9VX11	Q9VX11_DROME	Mco4	Multicopper oxidase 4	274992	165289	55586.3	165289	749880	997791	505824	751165	585876
Q9VGJ7	Q9VGJ7	Q9VGJ7_DROME	Dmel\CG6834	FI23918p1	310890	476518	374623	387344	743883	1310000	864427	972770	585426
Q8IR72	Q8IR72	Q8IR72_DROME	Dmel\CG32638	FI19011p1	3880000	2760000	2920000	3.18667e+06	3100000	1680000	3030000	2.60333e+06	583333
P54359	P54359;Q7KLG8;A0A0B4KGJ1	SEPT2_DROME	Septin2	Septin-2	1310000	1660000	1820000	1.59667e+06	1150000	921697	972396	1.0147e+06	581969
Q9VMX7	Q9VMX7	Q9VMX7_DROME	Jon25Bi	Jonah 25Bi	238442	238442	238442	238442	792795	1020000	646359	819718	581276
Q9VQI5	Q9VQI5	Q9VQI5_DROME	Ifrd1	Interferon-related developmental regulator 1	1000000	1240000	2000000	1.41333e+06	742597	838688	918390	833225	580108
Q9VA18	Q9VA18	Q9VA18_DROME	Chchd3	Coiled-coil-helix-coiled-coil-helix domain containing 3	5850000	13600000	14100000	1.11833e+07	6210000	10700000	14900000	1.06033e+07	580000
Q9VYD7	Q9VYD7;X2JEU5	TIM9_DROME	Tim9a	Mitochondrial import inner membrane translocase subunit Tim9	2890000	3020000	2310000	2740000	2300000	2030000	2150000	2160000	580000
Q9VHD2	Q9VHD2	MAAI2_DROME	GstZ2	Probable maleylacetoacetate isomerase 2	1320000	1850000	1360000	1510000	1110000	701828	978949	930259	579741
Q9VW90	Q9VW90	Q9VW90_DROME	Dmel\CG7298	Chitin-binding type-2 domain-containing protein	61258.8	210294	359330	210294	137291	971533	1260000	789608	579314
Q9VRS8	A0A0B4LHX9;C0HKF7;C0HKF8;Q7JX43;Q9VA66;Q9VA67;Q9VRS8	Q9VRS8_DROME	Jon65Aii	Jonah 65Aii	208778	208778	208778	208778	787385	1440000	134770	787385	578607
Q9VLJ9	Q9VLJ9	RM51_DROME	mRpL51	Large ribosomal subunit protein mL51	209909	157181	262637	209909	410836	977245	974266	787449	577540
O18645	O18645	O18645_DROME	AMPKalpha	AMP-activated protein kinase alpha subunit, isoform A	2480000	1510000	1550000	1.84667e+06	2810000	3140000	1320000	2.42333e+06	576667
Q9W373	Q9W373	Q9W373_DROME	SmydA-9	SET and MYND domain containing, arthropod-specific, member 9, isoform A	3510000	3590000	2780000	3.29333e+06	3490000	4330000	3790000	3870000	576667
A0A0B4K837	A0A0B4K719;A0A0B4K837	A0A0B4K837_DROME	RyR	Ryanodine receptor, isoform E	2460000	2560000	2170000	2.39667e+06	2080000	1320000	2060000	1820000	576667
Q7K1W4	Q7K1W4	Q7K1W4_DROME	Jheh3	Epoxide hydrolase	910065	1050000	879470	946512	1020000	1380000	2160000	1520000	573488
M9PBV2;Q9VQI8	M9PBV2;O76268;Q8IPZ6;Q9VQI8	M9PBV2_DROME;Q9VQI8_DROME	NTPase	NTPase, isoform F	2340000	3680000	4070000	3.36333e+06	1330000	3410000	3630000	2790000	573333
Q9VXH7	Q9VXH7	Q9VXH7_DROME	Dmel\CG9917	FI17510p1	2730000	2160000	3040000	2.64333e+06	1810000	2300000	2100000	2070000	573333
P52486	P52486;X2JAX3	UBCD4_DROME	Ubc4	Ubiquitin-conjugating enzyme E2-22 kDa	1940000	1770000	1940000	1.88333e+06	2240000	2130000	3000000	2.45667e+06	573333
Q9VJD4	Q9VJD4	Q9VJD4_DROME	Sgt	LD24721p	4460000	6920000	6050000	5810000	4670000	4540000	6500000	5.23667e+06	573333
Q9VFR4	Q9VFR4	Q9VFR4_DROME	Dmel\CG9312	GH09754p	1220000	429984	1340000	996661	759449	227098	285800	424116	572546
Q9VXC8	Q9VXC8	Q9VXC8_DROME	sphe	LP05929p	368233	816134	330265	504877	1390000	628716	1210000	1.07624e+06	571361
Q9VVU1	Q9VVU1	Q9VVU1_DROME	GH07925p	FI09602p	5700000	13300000	7660000	8.88667e+06	6920000	8610000	9420000	8.31667e+06	570000
M9NCT1	M9NCT1;Q9VKN9	M9NCT1_DROME	SmydA-3	SET and MYND domain containing, arthropod-specific, member 3, isoform C	792690	707406	632167	710754	907098	1470000	1460000	1.27903e+06	568278
Q9W3B3	Q9W3B3	Q9W3B3_DROME	Uros1	uroporphyrinogen-III synthase	6160000	5600000	5690000	5.81667e+06	3480000	4800000	7470000	5250000	566667
A0A0S0WIH4	A0A0S0WIH4;E1JHJ3;E1JHJ4;M9NCU7	A0A0S0WIH4_DROME	Mhc	Myosin heavy chain, isoform V	8010000	7840000	9860000	8570000	5910000	7500000	10600000	8.00333e+06	566667
Q9V359	Q9V359;A0A0B4KF05	VPS28_DROME	Vps28	Vacuolar protein sorting-associated protein 28 homolog	1830000	1720000	1760000	1770000	1410000	1160000	1040000	1.20333e+06	566667
M9NEW0	M9NEW0	M9NEW0_DROME	Dmel\CG43346	LD39232p2	2110000	1920000	2190000	2.07333e+06	2170000	3160000	2590000	2640000	566667
Q0E9A1	A0A0B4LF95;A0A0B4LGA3;A1Z942;A1Z943;A1Z944;E1JH47;Q0E9A1;Q1RL13;Q7JQK6;Q961I1	Q0E9A1_DROME	GLS	glutaminase	2060000	1640000	2240000	1980000	1450000	1470000	1320000	1.41333e+06	566667
P49762	P49762;A0A0B4K6R9;A0A0B4K7Z3;A0A0C4DHG9;A4V3J9;A8JRF7;B7Z0R6;Q0KI03;Q86B72;Q86B73;Q8IML9	DOA_DROME	Doa	Serine/threonine-protein kinase Doa	1560000	1600000	1640000	1600000	1220000	3120000	2160000	2.16667e+06	566667
A1Z8U9	A1Z8U9	A1Z8U9_DROME	RpS11	Small ribosomal subunit protein uS17	246732	286826	259433	264330	160741	1440000	890793	830511	566181
Q9VI66	Q9VI66	Q9VI66_DROME	CG2640	GH28833p	1640000	1570000	1300000	1.50333e+06	937374	764749	1110000	937374	565959
Q24192	Q24192;D3DMW7	RHOL_DROME	RhoL	Ras-like GTP-binding protein RhoL	1800000	1880000	1520000	1.73333e+06	535621	1350000	1620000	1.16854e+06	564793
H8F4T3;Q9VFG5	H8F4T3;Q9VFG5	H8F4T3_DROME;Q9VFG5_DROME	smp-30	MIP34848p1	4730000	6820000	4580000	5.37667e+06	3890000	4800000	5750000	4.81333e+06	563333
Q9XYZ5	Q9XYZ5	DDB1_DROME	pic	DNA damage-binding protein 1	2600000	1620000	3200000	2.47333e+06	1830000	1630000	2270000	1910000	563333
Q9VSS1	Q9VSS1	ABCE1_DROME	pix	Protein Pixie	2060000	2220000	2790000	2.35667e+06	2850000	2700000	3210000	2920000	563333
Q9V3F8	Q9V3F8	Q9V3F8_DROME	P5cr	Pyrroline-5-carboxylate reductase	2610000	2260000	2090000	2320000	1670000	1630000	1970000	1.75667e+06	563333
Q9V4S8	Q9V4S8	CSN7_DROME	CSN7	COP9 signalosome complex subunit 7	1490000	1540000	1380000	1470000	2290000	2020000	1790000	2.03333e+06	563333
Q9VV74	Q9VV74	SMN_DROME	Smn	Survival motor neuron protein	564112	514317	437810	505413	1470000	768226	959706	1.06598e+06	560564
P48462	P48462;A0A4D6K293;H5V895;Q8T0U6;Q5LJN2	PP1B_DROME	flw	Serine/threonine-protein phosphatase beta isoform	1190000	2060000	1820000	1690000	1030000	958872	1400000	1129624	560376
Q7K209	Q7K209	Q7K209_DROME	Dera	deoxyribose-phosphate aldolase	751741	2500000	1560000	1.60391e+06	851979	1290000	988662	1043547	560367
P25153	P25153;A0A0B4K5Z5	UBCD6_DROME	Ubc6	Ubiquitin-conjugating enzyme E2-17 kDa	2800000	2750000	2110000	2.55333e+06	1100000	2700000	2180000	1.99333e+06	560000
B7Z0L0;B7Z0L1	B7Z0L0;B7Z0L1	B7Z0L0_DROME;B7Z0L1_DROME	Fas1	Fasciclin 1, isoform F	1300000	1350000	1250000	1300000	1860000	2380000	1340000	1860000	560000
Q9VII5	Q9VII5	Q9VII5_DROME	Dmel\CG31676	Protein quiver	1910000	2010000	1910000	1.94333e+06	1210000	1230000	1710000	1.38333e+06	560000
Q9VCE2	Q9VCE2	Q9VCE2_DROME	Dmel\CG5986	LD03179p	373178	751475	1410000	844884	403596	1820000	1990000	1404532	559648
E1JIS1;Q0KI33	E1JIS1;Q0KI33;Q59DV6;Q9VD98	E1JIS1_DROME;Q0KI33_DROME	sp3	Uncharacterized protein, isoform D	1220000	1250000	1040000	1170000	462971	648677	725924	612524	557476
Q9W592	Q9W592	Q9W592_DROME	Lrpprc2	EG:BACN32G11.3 protein	439552	338945	381980	386826	633235	1200000	999585	944273	557448
Q9W459	Q9W459	Q9W459_DROME	Dmel\CG4020	Fatty acyl-CoA reductase	1250000	1870000	1350000	1490000	3130000	1410000	1600000	2.04667e+06	556667
Q9VLM7	Q9VLM7	Q9VLM7_DROME	Dmel\CG13392	UT01133p	1330000	1150000	1060000	1180000	1710000	1720000	1780000	1.73667e+06	556667
Q9VME1	Q9VME1	Q9VME1_DROME	CG33295	FI01864p	1340000	994379	2120000	1484793	960264	584715	1240000	928326	556467
Q9VHT3	Q9VHT3	Q9VHT3_DROME	Sgt1	CG9617 protein	1480000	1050000	1320000	1.28333e+06	892187	523969	765141	727099	556234
Q7K1Y4	Q7K1Y4	CIAO1_DROME	Ciao1	Probable cytosolic iron-sulfur protein assembly protein Ciao1	1770000	1570000	1180000	1.50667e+06	1050000	951870	857328	953066	553601
Q9VF53	Q9VF53	Q9VF53_DROME	AOX1	Aldehyde oxidase 1	2190000	3290000	3880000	3120000	1710000	4190000	5120000	3.67333e+06	553333
Q27601	Q27601;A0A0B4K6L4	PUR1_DROME	Prat	Amidophosphoribosyltransferase	1580000	1510000	1870000	1.65333e+06	2360000	2140000	2120000	2.20667e+06	553333
Q24492	Q24492	RFA1_DROME	RPA1	Replication protein A 70 kDa DNA-binding subunit	3180000	3260000	4890000	3.77667e+06	2710000	2750000	4210000	3.22333e+06	553333
Q9W2F6	Q9W2F6;Q8SXB9	Q9W2F6_DROME	Dmel\CG10433	RE36793p	439122	1100000	1450000	996374	444648	337401	551894	444648	551726
P20007	P20007	PCKG_DROME	Pepck1	Phosphoenolpyruvate carboxykinase [GTP]	457585	214941	163211	278579	787419	1130000	572125	829848	551269
Q9VHC0	Q9VHC0	Q9VHC0_DROME	RnpS1	LD23870p	1360000	1230000	1410000	1.33333e+06	1070000	372102	905911	782671	550662
Q9U4G1	Q9U4G1	BDL_DROME	bdl	Protein borderless	5040000	3740000	4230000	4.33667e+06	4190000	4490000	2680000	3.78667e+06	550000
Q9VXE0	Q9VXE0	RUXG_DROME	SNRPG	Probable small nuclear ribonucleoprotein G	1870000	1890000	2070000	1.94333e+06	2820000	2170000	2490000	2.49333e+06	550000
M9PDV2;Q9W441	M9PDV2;Q9W441	M9PDV2_DROME;Q9W441_DROME	Tsp5D	Tetraspanin	3110000	3510000	2990000	3.20333e+06	2210000	2900000	2850000	2.65333e+06	550000
M9PF16	M9PF16	M9PF16_DROME	beta-Spec	Spectrin beta chain	3710000	2050000	1930000	2.56333e+06	3370000	3780000	2190000	3.11333e+06	550000
Q9VK69	Q9VK69	Q9VK69_DROME	CCT4	T-complex protein 1 subunit delta	4010000	6300000	7330000	5880000	4710000	4880000	9690000	6.42667e+06	546667
Q9VZI8	Q9VZI8	Q9VZI8_DROME	Faa	Fumarylacetoacetase	2650000	3110000	2650000	2.80333e+06	2170000	2530000	2070000	2.25667e+06	546667
P35128	P35128;E1JJN1	UBE2N_DROME	ben	Ubiquitin-conjugating enzyme E2 N	2060000	2360000	3510000	2.64333e+06	1490000	1480000	3320000	2.09667e+06	546667
Q8IH23	Q8IH23	Q8IH23_DROME	CG13335	GEO02102p1	4480000	4610000	3950000	4.34667e+06	5400000	5690000	3590000	4.89333e+06	546667
X2JEY5	X2JEY5	X2JEY5_DROME	AMPdeam	AMP deaminase	906600	907288	644956	819615	452817	94866.6	271288	272991	546624
Q9VAG9	Q9VAG9	Q9VAG9_DROME	Dmel\CG7789	LD34542p	1220000	1900000	1260000	1460000	281693	1360000	1100000	913898	546102
P37161	P37159;P37161;P83972;Q08694;D3PFG8	LYSX_DROME	LysX	Lysozyme X	688059	1680000	577138	981732	785541	302052	220600	436064	545668
Q7YXH9	Q7YXH9	Q7YXH9_DROME	Drsl2	Dro2 protein	42276.9	222218	26693.6	97062.8	642653	642653	642653	642653	545590
Q9VA81	Q9VA81	Q9VA81_DROME	mRpS18C	GEO10172p1	224140	364614	230494	273083	461258	1070000	924700	818653	545570
Q8MT06	Q8MT06	GNL3_DROME	Ns1	Guanine nucleotide-binding protein-like 3 homolog	1650000	933700	1340000	1307900	2960000	1500000	1100000	1.85333e+06	545433
O76464	O76464	NFT1_DROME	NitFhit	Nitrilase and fragile histidine triad fusion protein NitFhit	1490000	1440000	1460000	1.46333e+06	882049	802172	1070000	918074	545260
Q9VCK6	Q9VCK6	Q9VCK6_DROME	Dmel\CG10184	LD34157p	1830000	2000000	2290000	2040000	1270000	1200000	2020000	1.49667e+06	543333
Q9VWP5	Q9VWP5;R9PY26	Q9VWP5_DROME	htk	Hat-trick, isoform D	2380000	1660000	2410000	2150000	1670000	2050000	1100000	1.60667e+06	543333
Q9VMR6	Q9VMR6	Q9VMR6_DROME	Acsf2	Acyl-CoA synthetase family member 2	3080000	2600000	2470000	2.71667e+06	1110000	2710000	2700000	2.17333e+06	543333
Q9VI09	Q9VI09	Q9VI09_DROME	Dmel\CG17919	GH14494p	5340000	4670000	8270000	6.09333e+06	4840000	5420000	6390000	5550000	543333
Q9VS97	Q9VS97	PGPSD_DROME	PGRP-SD	Peptidoglycan-recognition protein SD	338355	1210000	1020000	856118	289766	312886	336007	312886	543232
A0A126GUV0;Q9VEZ6	A0A126GUV0;Q9VEZ6	A0A126GUV0_DROME;Q9VEZ6_DROME	Jhbp5	Uncharacterized protein, isoform C	84446.8	529228	355215	322963	1180000	740316	673676	864664	541701
Q9W0P5	Q9W0P5;M9ND19	GALE_DROME	Gale	UDP-glucose 4-epimerase	5590000	7150000	5840000	6.19333e+06	5630000	6210000	5120000	5.65333e+06	540000
Q9VVG5	Q9VVG5	Q9VVG5_DROME	COX7B	RH19679p	4590000	21200000	17900000	1.45633e+07	1970000	10900000	29200000	1.40233e+07	540000
Q86P18	Q86P18;Q9VBF7	Q86P18_DROME	osy	RE14039p	1450000	1590000	1570000	1.53667e+06	1480000	2410000	2340000	2.07667e+06	540000
Q9VX51	Q9VX51;Q86B46	Q9VX51_DROME	ENGase	mannosyl-glycoprotein endo-beta-N-acetylglucosaminidase	794153	1360000	961776	1038643	491517	547322	458791	499210	539433
Q9VVG2	Q9VVG2	Q9VVG2_DROME	Dmel\CG13731	Proline-rich extensin-like protein EPR1	1020000	451799	402635	624811	1140000	736202	1610000	1.16207e+06	537256
Q8MSS7	Q8MSS7	Q8MSS7_DROME	mRpS2	Mitochondrial ribosomal protein S2	374526	412769	336284	374526	284223	1170000	1280000	911408	536881
A0A0B4K8A8;Q9W218	A0A0B4K8A8;Q9W218	A0A0B4K8A8_DROME;Q9W218_DROME	BcDNA:RH52355;Dmel\CG4250	Uncharacterized protein, isoform B	279741	1400000	568626	749456	117173	249991	270682	212615	536840
Q9V3J4	Q9V3J4	SEC13_DROME	Sec13	Protein SEC13 homolog	3000000	3550000	3600000	3.38333e+06	2910000	2560000	3070000	2.84667e+06	536667
Q8SZ16	Q8SZ16	SDHF3_DROME	Sdhaf3	Succinate dehydrogenase assembly factor 3, mitochondrial	497453	339003	311477	382644	919090	1150000	688179	919090	536445
Q7KVT8	Q9W3M4;Q7KVT8	Q7KVT8_DROME	orion	Lethal (1) G0193, isoform B	1010000	1280000	1320000	1.20333e+06	908844	607399	484433	666892	536441
Q01617	Q01617;A0A0B4KGD8;A0A0B4KGV8;A0A0B4KHB6;A0A0B4KHP4	CPO_DROME	cpo	Protein couch potato	590160	673588	513175	592308	816372	1660000	903496	1.12662e+06	534315
Q11002	Q11002;A0A0B4LG26;A8DYJ3	CANA_DROME	CalpA	Calpain-A	1740000	1910000	2070000	1.90667e+06	1110000	1300000	1710000	1.37333e+06	533333
Q7K0S5	Q7K0S5	Q7K0S5_DROME	Gint3	GDI interacting protein 3, isoform B	1660000	2120000	1800000	1860000	1390000	1480000	1110000	1.32667e+06	533333
Q7KTP7	Q7KTP7	Q7KTP7_DROME	CG5822	LP22840p	1100000	921241	1270000	1.09708e+06	532360	430326	732380	565022	532058
Q9VVH3	Q9VVH3	MIC13_DROME	QIL1	MICOS complex subunit MIC13 homolog QIL1	9020000	13100000	10700000	10940000	12600000	6530000	12100000	10410000	530000
Q9VL11	Q9VL11	Q9VL11_DROME	Dmel\CG4957	Transcriptional regulatory protein	358222	344904	285667	329598	619896	1020000	938570	859489	529891
Q9VZU8	Q9VZU8	Q9VZU8_DROME	Alg2	Alpha-1,3/1,6-mannosyltransferase ALG2	680216	975283	1020000	891833	420083	190628	475803	362171	529662
Q9VLP2	Q9VLP2	Q9VLP2_DROME	Dmel\CG7781	Protein quiver	5085000	6230000	3940000	5085000	640750	11300000	4900000	5.61358e+06	528583
Q6IKC0	Q6IKC0	Q6IKC0_DROME	Dmel\CG42394	HDC12925	1390000	1550000	1050000	1330000	1080000	615098	709633	801577	528423
Q9VUJ0	Q9VUJ0	RM39_DROME	mRpL39	Large ribosomal subunit protein mL39	623707	416716	357304	465909	887651	1290000	804288	993980	528071
Q9VFS1	Q9VFS1	Q9VFS1_DROME	Adgf-D	adenosine deaminase	1650000	1290000	1730000	1.55667e+06	865771	1230000	990686	1028819	527848
Q9W1L1	Q9W1L1	Q9W1L1_DROME	mRpL43	Large ribosomal subunit protein mL43	310040	485109	423486	406212	610536	1070000	1120000	933512	527300
Q967S0;Q9VRZ1	Q967S0;Q9VRZ1	Q967S0_DROME;Q9VRZ1_DROME	Prat2	Amidophosphoribosyltransferase	3470000	4370000	4220000	4020000	2870000	6070000	4700000	4.54667e+06	526667
Q9VG26	Q9VG26	Q9VG26_DROME	CG10135	MIP06012p	3430000	2250000	2590000	2.75667e+06	4020000	3450000	2380000	3.28333e+06	526667
Q9VV18	Q9VV18	Q9VV18_DROME	Dmel\CG13047	Cuticle protein 16.5	3500000	2910000	3440000	3.28333e+06	2710000	2370000	3190000	2.75667e+06	526667
Q9VF08	Q9VF08;A0A0B4LH72	TIM16_DROME	blp	Mitochondrial import inner membrane translocase subunit Tim16	1170000	1480000	1670000	1440000	1530000	2150000	2220000	1.96667e+06	526667
Q8T0L3	A0A0B4KF46;Q8T0L3	Q8T0L3_DROME	Uba1	E1 ubiquitin-activating enzyme	7460000	10300000	10200000	9320000	7340000	7340000	11700000	8.79333e+06	526667
Q7KV94	M9ND26;M9PE19;Q7KV91;Q7KV94;Q7KV95;Q9W004	Q7KV94_DROME	CG16760	Purine nucleoside phosphorylase	908338	2870000	1500000	1759446	451548	2010000	1240000	1.23385e+06	525597
A1Z7M8	A0A0B4LEH6;A1Z7M8	A1Z7M8_DROME	Ance-4	Angiotensin-converting enzyme	1120000	551745	1800000	1.15725e+06	768820	393357	734572	632250	524999
P56721	P56721;A0A0B4KFQ1;A1Z9V2;A8DYD9;E2QCN0	COLL_DROME	kn	Transcription factor collier	174300	204498	510192	296330	978096	819734	661373	819734	523404
P40423	P40423;F6J1D0	SQH_DROME	sqh	Myosin regulatory light chain sqh	4670000	3670000	4800000	4380000	4930000	3350000	3290000	3.85667e+06	523333
Q9VEK7	Q8IN97;Q9VEK7	Q9VEK7_DROME	CREG	Cellular repressor of E1A-stimulated genes, isoform A	2570000	3110000	3350000	3010000	2720000	1940000	2800000	2.48667e+06	523333
Q9VZ58	Q9VZ58	Q9VZ58_DROME	Dmel\CG1637	Purple acid phosphatase	1500000	1120000	1150000	1.25667e+06	2380000	1540000	1420000	1780000	523333
A0A0B4K6V8;Q95U30	A0A0B4K6V8;Q95U30	A0A0B4K6V8_DROME;Q95U30_DROME	alpha-Est5	Alpha-Esterase-5, isoform B	1150000	2470000	1990000	1870000	1000000	1190000	1850000	1.34667e+06	523333
Q9VU84	Q9VU84	DBNL_DROME	Abp1	Drebrin-like protein	1260000	1810000	1580000	1550000	1160000	953918	972834	1.02892e+06	521083
Q9VHF7	Q9VHF7	Q9VHF7_DROME	Dmel\CG16749	RE08710p	292159	459806	195328	315764	579204	1050000	880637	836614	520849
A0A6F7S5S7;Q5BI73	A0A6F7S5S7;Q5BI73	A0A6F7S5S7_DROME;Q5BI73_DROME	Cp7Fa	Chorion protein a at 7F, isoform B	279017	230615	254816	254816	1850000	293766	182985	775584	520768
Q9VH72	Q9VH72	Q9VH72_DROME	BVR	TA01656p1	3410000	4230000	4510000	4050000	3250000	3410000	3930000	3530000	520000
P32392	P32392	ARP3_DROME	Arp3	Actin-related protein 3	2620000	3190000	3130000	2980000	2520000	2080000	2780000	2460000	520000
Q7K3V6	Q7K3V6	Q7K3V6_DROME	mEFTu2	Elongation factor Tu, mitochondrial	1960000	1820000	1700000	1.82667e+06	2120000	2600000	2320000	2.34667e+06	520000
Q9VC87	Q9VC87	Q9VC87_DROME	Dmel\CG18528	RE57978p	545214	294534	362501	400750	811058	1040000	910565	920541	519791
Q8I0J3	Q8I0J3	Q8I0J3_DROME	mRpS21	Mitochondrial ribosomal protein S21, isoform A	546218	717398	378009	547208	1020000	1130000	1050000	1.06667e+06	519458
Q95SN8	Q95SN8	Q95SN8_DROME	CG17837	GH12395p	1490000	1490000	1610000	1530000	1300000	752695	979296	1.01066e+06	519336
P08646	P08646	RAS1_DROME	Ras85D	Ras-like protein 1	1340000	3050000	3050000	2480000	865583	2310000	2710000	1961861	518139
Q7K0A0	Q7K0A0	Q7K0A0_DROME	mRpL42	Large ribosomal subunit protein mL42	273297	340069	243765	285710	802922	679798	926045	802922	517211
Q9VHT5	Q9VHT5	Q9VHT5_DROME	mRpL1	Large ribosomal subunit protein uL1m	568121	496206	376706	480344	868062	914570	1210000	997544	517200
P17210	P17210	KINH_DROME	Khc	Kinesin heavy chain	3930000	4930000	4590000	4.48333e+06	3770000	3900000	4230000	3.96667e+06	516667
B7Z0Q5	B7Z0Q5	B7Z0Q5_DROME	kumpel	Uncharacterized protein, isoform A	563115	576841	622574	587510	680208	1190000	1440000	1.1034e+06	515893
A8JQU1	A8JQU1	A8JQU1_DROME	Dmel\CG1208	Uncharacterized protein, isoform C	1090000	1220000	1010000	1.10667e+06	539254	452218	781046	590839	515827
Q9VES8	Q9VES8	Q9VES8_DROME	anon2A5	RE28913p	586977	642806	703651	644478	539376	1300000	1640000	1159792	515314
Q9VSF3	Q9VSF3;M9PBW0	UBC2M_DROME	UbcE2M	Nedd8-conjugating enzyme UbcE2M	718802	1350000	1820000	1.29627e+06	1480000	1850000	2100000	1810000	513733
Q9NFZ3	Q9NFZ3;E1JHC3;E1JHC4;X2JDM7	GBGE_DROME	Ggamma30A	Guanine nucleotide-binding protein subunit gamma-e	5720000	3330000	2530000	3860000	4420000	3080000	2540000	3.34667e+06	513333
Q8I0G5	Q8I0G5;A0A0B4KHL2	COPG_DROME	gammaCOP	Coatomer subunit gamma	3710000	3790000	4060000	3.85333e+06	3130000	2340000	4550000	3340000	513333
Q9VN44	Q9VN44	Q9VN44_DROME	Karybeta3	FI07923p	2990000	3860000	5330000	4060000	2970000	3300000	4370000	3.54667e+06	513333
Q01637	Q01637	UMPS_DROME	r-l	Uridine 5'-monophosphate synthase	1510000	1050000	2060000	1540000	2030000	1750000	2380000	2.05333e+06	513333
Q8T079	Q8T079;M9MRG2;X2JDP6	GLYR1_DROME	Ndf	Cytokine-like nuclear factor N-PAC	2440000	3540000	4450000	3.47667e+06	2640000	3190000	3060000	2.96333e+06	513333
Q9VFD0	Q9VFD0	Q9VFD0_DROME	Dmel\CG3984	Uncharacterized protein	469151	1490000	566209	841787	351406	373733	260600	328580	513207
Q7JZB1	Q7JZB1	Q7JZB1_DROME	Daao1	RE49860p	811314	1120000	993634	974983	1150000	1740000	1570000	1.48667e+06	511684
Q9VEX6	Q9VEX6	ATD3A_DROME	bor	ATPase family AAA domain-containing protein 3A homolog	5580000	5910000	7710000	6400000	4590000	6750000	6330000	5890000	510000
Q9VRR3	Q9VRR3	Q9VRR3_DROME	CG10727	Uncharacterized protein, isoform A	2050000	1730000	1580000	1.78667e+06	2180000	2580000	2130000	2.29667e+06	510000
Q9W3M7	Q9W3M7	Q9W3M7_DROME	mahe	RNA helicase	1000000	1130000	980444	1.03681e+06	1820000	1420000	1400000	1.54667e+06	509852
Q7PLT4	Q7PLT4	Q7PLT4_DROME	Tim17b	Translocase of the inner mitochondrial membrane 17b, isoform A	897257	765177	749671	804035	989400	1280000	1670000	1.31313e+06	509098
A1ZA23	A1ZA23	A1ZA23_DROME	Dmel\CG8192	FI18007p1	1880000	538481	292634	903705	1190000	2070000	976104	1.41203e+06	508330
Q7K0L5	Q7K0L5	Q7K0L5_DROME	veil	LP01562p	721226	943653	360133	675004	1190000	1060000	1300000	1.18333e+06	508329
Q9U915	Q9U915	KAD2_DROME	Adk2	Adenylate kinase	3790000	6380000	5590000	5.25333e+06	4500000	6240000	6540000	5760000	506667
Q8SXM8	Q8SXM8;Q9W327	Q8SXM8_DROME	LysRS	Lysine--tRNA ligase	1750000	2090000	2760000	2200000	2500000	2220000	3400000	2.70667e+06	506667
Q7KSW3	Q7KSW3;Q9VHZ5	Q7KSW3_DROME	sgll	pyridoxal 5'-phosphate synthase	4140000	3340000	3550000	3.67667e+06	3600000	2810000	3100000	3170000	506667
Q9VFL9	Q9VFL9	Q9VFL9_DROME	CG9645	FI07901p	752254	1010000	1120000	960751	803394	317227	244295	454972	505779
Q9VCY3	Q9VCY3	CSN6_DROME	CSN6	COP9 signalosome complex subunit 6	1640000	983012	1280000	1301004	2320000	1480000	1620000	1.80667e+06	505663
A8JR58	A8JR58;Q8SXY1	A8JR58_DROME	hdly	Hadley, isoform B	1200000	1500000	1480000	1.39333e+06	1340000	447131	879231	888787	504546
Q9VQX4	Q9VQX4;M9PC31;M9PEF6	PNCB_DROME	Naprt	Nicotinate phosphoribosyltransferase	1690000	2030000	1670000	1.79667e+06	1430000	1160000	1290000	1.29333e+06	503333
Q7JZE8	Q7JZE8	Q7JZE8_DROME	Dmel\CG8323	RE38146p	1630000	1610000	1580000	1.60667e+06	1150000	1040000	1120000	1.10333e+06	503333
Q9V4D9	Q95RR6;Q9V4D9	Q9V4D9_DROME	Pur-alpha	Purine-rich binding protein-alpha, isoform B	2590000	2750000	2330000	2.55667e+06	1840000	2330000	1990000	2.05333e+06	503333
Q9VMK3	Q9VMK3	Q9VMK3_DROME	psd	Palisade, isoform A	1260000	3020000	1710000	1.99667e+06	2160000	1100000	4240000	2500000	503333
A1Z7F3	A1Z7F3	A1Z7F3_DROME	Mal-A8	alpha-glucosidase	611900	762353	461448	611900	725435	1270000	1350000	1115145	503244
Q9VU45	Q9VU45	Q9VU45_DROME	Syx13	LD27581p	1040000	1010000	918051	989350	555707	286289	617045	486347	503003
A1Z933	A1Z933	A1Z933_DROME	CG8810	GEO02273p1	1570000	1420000	1250000	1.41333e+06	1170000	597957	963729	910562	502771
E2QD26	E2QD26;Q7KN99	E2QD26_DROME	Ppcs	Phosphopantothenoylcysteine synthetase, isoform C	1430000	1440000	1550000	1.47333e+06	1140000	602908	1170000	970969	502364
Q9W3N9	Q9W3N9	Q9W3N9_DROME	Acat1	LD24105p	4500000	4760000	3810000	4.35667e+06	4770000	3330000	3470000	3.85667e+06	500000
Q9VLS1	Q9VLS1;M9PCI5	KPBB_DROME	CG8475	Probable phosphorylase b kinase regulatory subunit beta	2640000	2100000	3040000	2.59333e+06	2310000	1600000	2370000	2.09333e+06	500000
D1YSG0	D1YSG0;L0MN91;L0MPZ1;Q7KQP6;X2JD89	D1YSG0_DROME	bt	Bent, isoform F	30100000	30800000	27800000	2.95667e+07	25000000	30800000	31400000	2.90667e+07	500000
Q9VLB7	Q9VLB7	Q9VLB7_DROME	Gdi	Rab GDP dissociation inhibitor	11500000	16600000	14400000	1.41667e+07	11900000	13100000	16000000	1.36667e+07	500000
Q9VBV5	Q9VBV5	SIL1_DROME	Sil1	Nucleotide exchange factor Sil1	1060000	956220	1000000	1.00541e+06	662863	407071	448904	506279	499127
A0A023GPN7;A4V4N7;B7Z0Z5;B7Z0Z6;M9NFA0;Q9VXC4;X2JC90;X2JFS7	A0A023GPN7;A4V4N7;B7Z0Z5;B7Z0Z6;M9NFA0;Q9VXC4;X2JC90;X2JFS7	A0A023GPN7_DROME;A4V4N7_DROME;B7Z0Z5_DROME;B7Z0Z6_DROME;M9NFA0_DROME;Q9VXC4_DROME;X2JC90_DROME;X2JFS7_DROME	Dmel\CG4678	Uncharacterized protein, isoform L	787784	787784	787784	787784	289006	396407	181605	289006	498778
Q9VRU1	Q9VRU1	Q9VRU1_DROME	Dmel\CG10467	Aldose 1-epimerase	4530000	5530000	4100000	4720000	3050000	4330000	5290000	4.22333e+06	496667
Q9W426;X2JAM0;X2JCR6	A8JUZ6;Q9W426;X2JAM0;X2JCR6	Q9W426_DROME;X2JAM0_DROME;X2JCR6_DROME	Dmel\CG14445	Uncharacterized protein, isoform A	2170000	2100000	2300000	2190000	1560000	1700000	1820000	1.69333e+06	496667
Q9VH39	Q9VH39	NDUF4_DROME	CG11722	Protein NDUFAF4 homolog	2750000	2190000	2480000	2.47333e+06	1330000	2040000	2560000	1.97667e+06	496667
Q01989	Q01989;A0A0B4KGX1;A0A0B4LHV4;H1UUJ8	MYS9_DROME	jar	Myosin heavy chain 95F	3930000	4660000	4110000	4.23333e+06	4450000	3380000	3380000	3.73667e+06	496667
A0A0B4KEH1;Q7K0V7	A0A0B4KEH1;Q7K0V7	A0A0B4KEH1_DROME;Q7K0V7_DROME	FBXL9	Uncharacterized protein, isoform B	285206	211565	358848	285206	523103	1200000	619536	780880	495673
Q9VXV4	Q9VXV4	Q9VXV4_DROME	Dmel\CG11655	RH04535p	1250000	1360000	892906	1.16764e+06	875625	453572	688506	672568	495068
Q8SXX2	Q8SXX2	Q8SXX2_DROME	Ance-3	Angiotensin-converting enzyme	912725	938456	832752	894644	485354	352540	360945	399613	495031
Q8I937	Q8I937	Q8I937_DROME	BcDNA:LD24586	Ribosome biogenesis regulatory protein	622104	743916	930445	765488	1290000	1090000	1400000	1260000	494512
Q9VAF0	Q9VAF0;A4V3L8	S39AD_DROME	Zip99C	Zinc transporter ZIP13 homolog	1870000	2920000	924101	1.9047e+06	3550000	378898	301909	1410269	494431
Q9VWD9	Q9VWD9	Q9VWD9_DROME	Ubqn	LD38919p	2550000	3730000	3450000	3.24333e+06	2230000	3170000	2850000	2750000	493333
Q7KUK9	Q7KUK9	Q7KUK9_DROME	CT39634	Uncharacterized protein, isoform B	957943	1010000	820176	929373	967182	1820000	1480000	1422394	493021
Q9VZG2	Q9VZG2	Q9VZG2_DROME	Cpr64Aa	Cuticular protein 64Aa	1020000	3790000	2620000	2.47667e+06	610609	1540000	6750000	2.96687e+06	490203
Q05783	Q05783;C0MJA0	HMGD_DROME	HmgD	High mobility group protein D	1410000	1580000	659989	1216663	2010000	1920000	1190000	1.70667e+06	490004
O62530	O62530	O62530_DROME	AP-2mu	Adaptor protein complex 2, mu subunit, isoform A	3910000	4130000	3950000	3.99667e+06	3130000	3800000	3590000	3.50667e+06	490000
Q9VWX8	Q9VWX8	FRQ2_DROME	Frq2	Frequenin-2	2360000	1860000	1390000	1870000	1720000	1500000	921543	1.38051e+06	489486
Q9W114	Q9W114	Q9W114_DROME	Dmel\CG12848	IP05433p	269758	424899	209295	301317	481584	1070000	820554	790713	489395
P23654	P23654;M9MS15	NRT_DROME	Nrt	Neurotactin	1160000	1130000	953677	1.08123e+06	542176	620739	613782	592232	488993
Q8IQH0	Q8IQH0	Q8IQH0_DROME	Nrx-IV	FI12817p	521370	908625	1640000	1.02333e+06	534504	365560	703448	534504	488828
Q9VZE6	Q9VZE6	BRX1_DROME	CG11583	Ribosome biogenesis protein BRX1 homolog	897423	665817	850785	804675	1660000	1120000	1100000	1.29333e+06	488658
Q9VLT3	Q9VLT3	Q9VLT3_DROME	Mcr	LD23292p	3000000	2710000	3150000	2.95333e+06	2180000	2880000	2340000	2.46667e+06	486667
Q9VFT4	Q9VFT4	Q9VFT4_DROME	rin	AT27578p	1750000	3950000	3180000	2960000	1620000	2120000	3680000	2.47333e+06	486667
Q9VD26	Q9VD26	ZFPL1_DROME	CG5382	Zinc finger protein-like 1 homolog	962145	1340000	983880	1.09534e+06	565628	527725	735169	609507	485834
Q9V9U1	Q9V9U1	Q9V9U1_DROME	Smvt	FI02923p	1160000	565179	718765	814648	1430000	1350000	1120000	1300000	485352
Q7KNF2	Q7KNF2;E2QC83	PABP2_DROME	Pabp2	Polyadenylate-binding protein 2	1490000	1370000	1320000	1.39333e+06	741638	989637	994328	908534	484799
P56538	P56538	IF6_DROME	eIF6	Eukaryotic translation initiation factor 6	1440000	1520000	1890000	1.61667e+06	1220000	885670	1290000	1131890	484777
Q0KHY8;Q8IMJ0	Q0KHY8;Q8IMJ0	Q0KHY8_DROME;Q8IMJ0_DROME	VhaAC45RP	Uncharacterized protein, isoform B	1120000	1380000	1440000	1.31333e+06	513197	1030000	943517	828905	484429
Q05344	Q05344	SSRP1_DROME	Ssrp	FACT complex subunit Ssrp1	1200000	965826	1780000	1.31528e+06	802485	612447	1080000	831644	483631
Q9W4R8	Q9W4R8	Q9W4R8_DROME	Dmel\CG14270	RE03721p	521718	298963	329583	383421	1120000	856033	624686	866906	483485
Q76NQ0	Q76NQ0	Q76NQ0_DROME	CG5364	Dolichyl-diphosphooligosaccharide--protein glycosyltransferase subunit 1	6140000	6470000	6920000	6510000	7510000	6720000	6750000	6.99333e+06	483333
Q9VYT0	Q9VYT0	Q9VYT0_DROME	Dmel\CG15739	RE04130p	1610000	1820000	1940000	1790000	2050000	956738	914046	1306928	483072
Q0KI15	Q0KI15	Q0KI15_DROME	Dmel\CG34150	GEO11096p1	966396	887687	861410	905164	1540000	1710000	913671	1.38789e+06	482726
Q9W3W1	A8JV09;D6W4T8;Q9W3W1	Q9W3W1_DROME	pod1	Coronin	1190000	1140000	1060000	1130000	829107	669056	444934	647699	482301
Q9VS21	Q9VS21	Q9VS21_DROME	Acbp6	Acyl-CoA binding protein 6, isoform A	666385	2940000	745977	1.45079e+06	1870000	968921	67841.2	968921	481867
Q9W2M6	Q9W2M6	Q9W2M6_DROME	Cht4	Chitinase 4	495057	896360	822110	737842	256435	256435	256435	256435	481407
Q9VAK8	Q9VAK8	DIE_DROME	Diedel	Protein Diedel	428750	851316	822533	700866	220757	220757	220757	220757	480109
Q9W0Y1	Q9W0Y1;Q2PE12	TINA1_DROME	Tina-1	Troponin C-akin-1 protein	390940	945288	933651	756626	1400000	1230000	1080000	1.23667e+06	480040
O18388	O18388;M9NDC3	IMB_DROME	Fs(2)Ket	Importin subunit beta	2600000	3230000	3240000	3.02333e+06	3450000	2530000	4530000	3.50333e+06	480000
Q9V3T8	Q9V3T8	Q9V3T8_DROME	SC35	LD32469p	1180000	1560000	1830000	1.52333e+06	1560000	2370000	2080000	2.00333e+06	480000
Q8MZI3	Q8MZI3	Q8MZI3_DROME	DmRH5	RNA helicase	1410000	1600000	1160000	1390000	2580000	1940000	1090000	1870000	480000
Q9VYS2	Q9VYS2	Q9VYS2_DROME	pot	GH09980p	1800000	1570000	1770000	1.71333e+06	1190000	1240000	1270000	1.23333e+06	480000
M9NCS7;M9PB71	M9NCS7;M9NEC3;M9PB71;M9PB72;M9PCJ4;M9PCX6;M9PF71;Q7KTI5;Q7KTI6	M9NCS7_DROME;M9PB71_DROME	Dmel\CG8086	Uncharacterized protein, isoform G	2270000	2460000	2130000	2.28667e+06	2070000	1890000	1460000	1.80667e+06	480000
Q9VDD7	Q9VDD7	S35B1_DROME	meigo	Solute carrier family 35 member B1 homolog	1100000	1290000	1170000	1.18667e+06	915702	457447	750901	708017	478650
Q9W0S6	Q9W0S6	Q9W0S6_DROME	mRpL17	Large ribosomal subunit protein bL17m	289951	550529	399271	413250	529240	945641	1200000	891627	478377
Q7K519	Q7K519	Q7K519_DROME	RagC-D	GH16429p	843375	1030000	744945	872773	459039	177264	547997	394767	478007
Q9VAS2	Q9VAS2	Q9VAS2_DROME	Nepl18	Neprilysin-like 18	605348	749931	986867	780715	227754	379344	302681	303260	477456
Q9VTZ5	Q9VTZ5	TRFM_DROME	Tsf2	Transferrin 2	3170000	3010000	3380000	3.18667e+06	2650000	2770000	2710000	2710000	476667
P23380	P23380	VATL_DROME	Vha16-1	V-type proton ATPase 16 kDa proteolipid subunit c	694435	1540000	292677	842371	366098	384349	347847	366098	476273
Q9V677	Q9V677	ECM29_DROME	CG8858	Proteasome-associated protein ECM29 homolog	942206	1110000	1110000	1.05407e+06	1690000	1340000	1560000	1530000	475931
Q86B82	Q86B82	Q86B82_DROME	CG5340	IP08537p	533957	435541	919918	629805	154647	154647	154647	154647	475158
P48592	P48592	RIR2_DROME	RnrS	Ribonucleoside-diphosphate reductase subunit M2	424512	471708	478193	458138	1170000	275852	1350000	931951	473813
Q7JRC3	Q7JRC3	Q7JRC3_DROME	Jheh1	Epoxide hydrolase	556167	689342	392732	546080	878256	1250000	930471	1.01958e+06	473495
P22058	P22058;A4V2K7	CPD1_DROME	D1	Chromosomal protein D1	3540000	3800000	3720000	3.68667e+06	3970000	4730000	3780000	4160000	473333
Q8IPP8	Q8IPP8	Q8IPP8_DROME	Dmel\CG31548	Uncharacterized protein	5990000	9450000	8770000	8070000	7080000	7090000	8620000	7.59667e+06	473333
Q9V3E5	Q9V3E5	Q9V3E5_DROME	Tsp66E	Tetraspanin	1730000	2740000	2530000	2.33333e+06	2240000	3010000	3170000	2.80667e+06	473333
Q9VD92	Q9VD92	ARCH_DROME	Archease	Protein archease-like	1530000	843661	833329	1.069e+06	596535	651380	541690	596535	472462
Q9VDJ8	Q9VDJ8	Q9VDJ8_DROME	Cpr92F	Cuticular protein 92F	1840000	745376	756545	1.11397e+06	275653	1690000	2790000	1.58522e+06	471244
Q9VNH5	Q9VNH5	Q9VNH5_DROME	Dcps	m7GpppX diphosphatase	509931	446019	432643	462864	1310000	765030	727001	934010	471146
Q9VQ36	Q9VQ36;M9PBR4;M9PE00	FRITZ_DROME	frtz	WD repeat-containing and planar cell polarity effector protein fritz	977585	198173	873092	682950	2520000	376567	565393	1.15399e+06	471037
Q9VYI3	F3YDM8;Q9VYI3	RM49_DROME	mRpL49	Large ribosomal subunit protein mL49	379692	311045	367397	352711	532361	938155	997744	822753	470042
Q9VRJ4	Q9VRJ4	Q9VRJ4_DROME	Dhrs4	Dehydrogenase/reductase 4	4220000	6280000	5810000	5.43667e+06	4140000	5820000	4940000	4.96667e+06	470000
Q9V3V2	A0A0B4K7C5;Q9V3V2	Q9V3V2_DROME	Fkbp14	peptidylprolyl isomerase	5830000	6840000	4520000	5730000	6540000	6360000	5700000	6200000	470000
P81900	P81900	KAPR2_DROME	Pka-R2	cAMP-dependent protein kinase type II regulatory subunit	6280000	8780000	8300000	7.78667e+06	6400000	8700000	9670000	8.25667e+06	470000
Q9VGZ0	Q9VGZ0	C12E1_DROME	Cyp12e1	Probable cytochrome P450 12e1, mitochondrial	2560000	7070000	3630000	4420000	3000000	4280000	4570000	3950000	470000
M9PEB5;Q9VRW2	Q9VRW2;M9PEB5	M9PEB5_DROME;Q9VRW2_DROME	AMT;Dmel\CG10226	Uncharacterized protein, isoform B	1430000	1400000	1010000	1280000	2040000	1860000	1350000	1750000	470000
Q9V3E7	Q9V3E7	Q9V3E7_DROME	Ref1	LD24793p	5230000	4640000	6330000	5400000	5560000	7520000	4530000	5870000	470000
Q9VB02	Q9VB02	Q9VB02_DROME	CROT	Carnitine O-octanoyltransferase, isoform A	1320000	1530000	1180000	1.34333e+06	1500000	2380000	1560000	1.81333e+06	470000
Q8WTC1	Q8WTC1	RT15_DROME	bonsai	Small ribosomal subunit protein uS15m	413741	345805	310017	356521	663420	705442	1110000	826287	469766
Q9VH14	Q9VH14	TIMP_DROME	Timp	Tissue inhibitor of metalloproteinase	261652	1240000	827809	776487	354096	320058	247901	307352	469135
Q9VWU1	Q9VWU1	PSH_DROME	psh	Serine protease persephone	1060000	738998	1650000	1149666	1020000	513485	510082	681189	468477
Q9W269	Q9W269	Q9W269_DROME	Oatp58Dc	Solute carrier organic anion transporter family member	2170000	1150000	1180000	1500000	1220000	1110000	768891	1.03296e+06	467036
Q9VXG9	Q9VXG9	Q9VXG9_DROME	Dmel\CG4239	GH25683p	126941	1650000	2040000	1.27231e+06	257041	509874	1650000	805638	466675
P15372	P15372;M9NES0;X2J8V5	ARRA_DROME	Arr1	Phosrestin-2	3200000	3680000	3030000	3.30333e+06	3570000	3410000	4330000	3770000	466667
O18336;Q86BK8	O18336;Q86BK8	O18336_DROME;Q86BK8_DROME	Rab14	Ras-related protein Rab-14	1640000	1860000	1730000	1.74333e+06	1350000	1290000	1190000	1.27667e+06	466667
Q9VAK1	A0A0B4K7Q3;Q8IMK7;Q961C5;Q9VAK1	Q9VAK1_DROME	alph	Alphabet, isoform A	1880000	3140000	2290000	2.43667e+06	2030000	1630000	2250000	1970000	466667
M9NFC0	M9NFC0	M9NFC0_DROME	wupA	Wings up A, isoform I	15300000	11400000	9990000	12230000	12400000	13000000	9890000	1.17633e+07	466667
Q9W3Y3	Q9W3Y3	Q9W3Y3_DROME	Dmel\CG3226	Calcyclin-binding protein	1890000	1030000	1410000	1.44333e+06	1020000	713616	1200000	977872	465461
A8DZ06;X2J9Z3	A8DZ06;X2J9Z3	A8DZ06_DROME;X2J9Z3_DROME	stol	Stolid, isoform J	886509	1190000	1160000	1.07884e+06	539925	629574	671101	613533	465303
E1JI40	E1JI40;Q8IQU1;Q9VW31	E1JI40_DROME	verm	Vermiform, isoform I	1880000	660007	886056	1142021	771259	2490000	1560000	1.60709e+06	465065
Q9VFW8;Q9VFW9	Q9VFW8;Q9VFW9	Q9VFW8_DROME;Q9VFW9_DROME	Dmel\CG8774	Aminopeptidase	137570	260933	199761	199421	248329	988412	755497	664079	464658
Q9VK60	Q9VK60	Q9VK60_DROME	Dmel\CG6180	GH25425p	4880000	6190000	6410000	5.82667e+06	4700000	5100000	6290000	5.36333e+06	463333
P00528	M9MSK3;P00528;X2JCI2	SRC64_DROME	Src64B	Tyrosine-protein kinase Src64B	2170000	1910000	1710000	1930000	2860000	2600000	1720000	2.39333e+06	463333
Q8SY53	Q8SY53	Q8SY53_DROME	Ostgamma	GH11935p	2570000	2770000	2880000	2740000	3260000	2560000	3790000	3.20333e+06	463333
Q9W445	Q9W445	MCTS1_DROME	MCTS1	Malignant T-cell-amplified sequence 1 homolog	1180000	1470000	1530000	1.39333e+06	1790000	1720000	2060000	1.85667e+06	463333
Q9VM33	Q9VM33	EFGM_DROME	mEFG1	Elongation factor G, mitochondrial	1820000	2310000	2260000	2130000	1480000	3190000	3110000	2.59333e+06	463333
Q8IQP1;Q9VV89	Q8IQP1;Q8IQP2;Q9VV89	Q8IQP1_DROME;Q9VV89_DROME	zetaCOP	Coatomer subunit zeta	603785	1150000	1180000	977928	562274	266178	717152	515201	462727
Q9VGU7	Q9VGU7	Q9VGU7_DROME	Dmel\CG14696	Arrestin C-terminal-like domain-containing protein	874298	591524	748369	738064	374964	206104	245360	275476	462588
Q59DP8	Q59DP8	Q59DP8_DROME	PMCA	Calcium-transporting ATPase	1590000	1200000	959908	1.24997e+06	1020000	744051	599847	787966	462003
M9PCE5;Q9VU94	M9PCE5;Q9VU94	M9PCE5_DROME;Q9VU94_DROME	Hml	Hemolectin, isoform B	1240000	825137	1780000	1.28171e+06	1030000	847588	582226	819938	461774
Q24009	Q24009;E2QCR4	BICC_DROME	BicC	Protein bicaudal C	202030	189360	136975	176122	813460	353249	744446	637052	460930
M9PJM6	M9PJM6	M9PJM6_DROME	up	Upheld, isoform Q	587717	403759	488088	493188	794015	1490000	578161	954059	460871
Q7JZB4	Q7JZB4;E2QCZ9	GMPPB_DROME	Gmppb	Mannose-1-phosphate guanyltransferase beta	853638	1250000	1190000	1.09788e+06	532704	506344	872526	637191	460688
Q9VV87	Q9VV87	ELOV6_DROME	Baldspot	Elongation of very long chain fatty acids protein 6	1030000	1260000	1240000	1.17667e+06	948363	516760	682975	716033	460634
A0A0B4KGQ0;Q9VCI7	A0A0B4KGQ0;Q9VCI7	A0A0B4KGQ0_DROME;Q9VCI7_DROME	RanBP3	Ran binding protein 3, isoform B	1050000	928788	1160000	1.04626e+06	1370000	1680000	1470000	1.50667e+06	460404
Q9Y136	Q9VAS0;Q9Y136	Q9Y136_DROME	Nepl21	Neprilysin-like 21	1650000	2230000	2140000	2.00667e+06	2270000	1280000	1090000	1.54667e+06	460000
A0A0B4K891;Q7K581	A0A0B4K891;Q7K581	A0A0B4K891_DROME;Q7K581_DROME	Dmel\CG8963	Uncharacterized protein, isoform E	1170000	1380000	1140000	1230000	1910000	1210000	1950000	1690000	460000
A1Z6Q0;A4UZ58	A1Z6Q0;A4UZ58	A1Z6Q0_DROME;A4UZ58_DROME	koi	Klaroid, isoform D	2790000	2010000	2390000	2.39667e+06	2760000	3250000	2560000	2.85667e+06	460000
Q9VPY2	Q9VPY2	Q9VPY2_DROME	Plap	Phospholipase A2 activator protein, isoform A	2080000	2140000	2340000	2.18667e+06	3090000	2030000	2820000	2.64667e+06	460000
Q9W2V9	Q9W2V9	Q9W2V9_DROME	l(1)G0289	LD40707p	3600000	3190000	4380000	3.72333e+06	3110000	2750000	3930000	3.26333e+06	460000
Q9V7S5	Q9V7S5;A0A0B4LFK0	PICO_DROME	Picot	Putative inorganic phosphate cotransporter	937443	896862	526997	787101	1980000	995100	765085	1.24673e+06	459628
Q9W3W9	Q9W3W9	Q9W3W9_DROME	LP06294.5prime	LP17136p	370321	233408	343189	315639	774412	1080000	468825	774412	458773
Q9W4C1	Q9W4C1	Q9W4C1_DROME	Dmel\CG15784	IP13321p	619800	864875	374725	619800	162352	162352	162352	162352	457448
C4NAP6	C4NAP6	C4NAP6_DROME	Sfp96F	Seminal fluid protein 96F	35969.1	54884.2	73799.4	54884.2	412759	944719	179128	512202	457318
A0A0B4LID7;Q9VDS7	A0A0B4LID7;Q9VDS7	A0A0B4LID7_DROME;Q9VDS7_DROME	ClpX	Uncharacterized protein, isoform C	890854	1010000	958116	952990	1110000	1680000	1440000	1410000	457010
Q7K738	Q7K738	UBC10_DROME	Ubc10	Ubiquitin-conjugating enzyme E2-18 kDa	1980000	2760000	2510000	2.41667e+06	2670000	3180000	2770000	2.87333e+06	456667
Q9VGU6	Q9VGU6	Q9VGU6_DROME	Ak3	GTP:AMP phosphotransferase, mitochondrial	1250000	2080000	2210000	1.84667e+06	1430000	3190000	2290000	2.30333e+06	456667
Q9VHC3	Q9VHC3	Q9VHC3_DROME	by	Blistery, isoform A	2030000	2530000	1990000	2.18333e+06	1730000	1970000	1480000	1.72667e+06	456667
M9PE65	M9PE65	AXO_DROME	axo	Axotactin	1500000	1730000	1470000	1.56667e+06	1740000	2300000	2030000	2.02333e+06	456667
Q7K3D4	Q7K3D4	Q7K3D4_DROME	zda	peptidylprolyl isomerase	3130000	3780000	3230000	3380000	3510000	2380000	2880000	2.92333e+06	456667
M9PEJ9;M9PF10;Q9VSM4	M9PEJ9;M9PF10;Q9VSM4	M9PEJ9_DROME;M9PF10_DROME;Q9VSM4_DROME	Dmel\CG5989;anon-66Db	Uncharacterized protein, isoform B	884288	888449	807627	860121	847160	1700000	1400000	1315720	455599
Q9VC47	Q9VC47	TOK_DROME	tok	Protein tolkin	604982	436029	907900	649637	257428	177540	148622	194530	455107
Q8SWX8;Q9VG80	Q8SWX8;Q9VG80	Q8SWX8_DROME;Q9VG80_DROME	Dmel\CG5196	Palmitoyltransferase	500441	1030000	782779	771073	286839	197702	465073	316538	454535
Q9VPD2	Q9VPD2	NUBP2_DROME	Nubp2	Cytosolic Fe-S cluster assembly factor Nubp2 homolog	1100000	732419	1290000	1.04081e+06	674759	499923	585018	586567	454240
Q9W2M8	Q9W2M8	Q9W2M8_DROME	mRpL54	Large ribosomal subunit protein mL54	308241	379951	218442	302211	628995	618072	1020000	755689	453478
P47949	A0A0B4LF64;P47948;P47949;X2JCI6	TNNC3_DROME	TpnC73F	Troponin C, isoform 3	8300000	10600000	11200000	1.00333e+07	5210000	8530000	15000000	9580000	453333
Q9VK85	M9PD08;Q9VK85	Q9VK85_DROME	eRF3	Eukaryotic translation release factor 3, isoform A	1440000	1460000	1350000	1.41667e+06	1970000	1770000	1870000	1870000	453333
Q0E980	Q0E980	Q0E980_DROME	Dmel\CG8547	Uncharacterized protein, isoform C	2760000	2670000	1850000	2.42667e+06	2110000	2160000	1650000	1.97333e+06	453333
Q7K556	Q7K556;A8DYI2	TTD14_DROME	Ttd14	TRPL translocation defect protein 14	1900000	1750000	2050000	1900000	1480000	1060000	1800000	1.44667e+06	453333
M9PGI6;O77434	M9PGI6;O77434	M9PGI6_DROME;O77434_DROME	Sec22	Secretory 22, isoform B	2590000	2640000	2650000	2.62667e+06	2320000	2130000	2070000	2.17333e+06	453333
A0A0B4LIE8;Q8IN53;Q9VDL7	Q9VDL7;A0A0B4LIE8;Q8IN53	A0A0B4LIE8_DROME;Q8IN53_DROME;Q9VDL7_DROME	DPCoAC	Dephosphocoenzyme A carrier, isoform D	939369	1190000	1260000	1.12979e+06	613596	659932	757565	677031	452759
Q9XZ53	Q9XZ53	Q9XZ53_DROME	Stt3B	dolichyl-diphosphooligosaccharide--protein glycotransferase	2100000	1140000	811922	1.35064e+06	2740000	1240000	1430000	1.80333e+06	452693
Q9VUQ7	Q9VUQ7	Q9VUQ7_DROME	Dmel\CG7739	RE36966p	732864	1160000	985770	959545	433529	471419	616047	506998	452546
Q9V3I0	Q9V3I0	Q9V3I0_DROME	EG:BACR42I17.2	EG:BACR42I17.2 protein	32415.5	2070000	1880000	1.32747e+06	1780000	1800000	1760000	1780000	452528
Q95SS8	Q95SS8	TMM70_DROME	CG7506	Transmembrane protein 70 homolog, mitochondrial	518941	824722	868084	737249	367992	1230000	1970000	1.18933e+06	452082
X2JDK9	M9NE56;Q7KVZ0;X2JCE8;X2JDK9	X2JDK9_DROME	trol	Terribly reduced optic lobes, isoform AS	1450000	1800000	740945	1330315	687185	1110000	838674	878620	451695
Q9V3Z2	Q9V3Z2	SER7_DROME	Sp7	Serine protease 7	1060000	1140000	1060000	1.08667e+06	771884	673064	460428	635125	451541
M9NGX5;Q9W2Z7	M9NGX5;Q9W2Z7	M9NGX5_DROME;Q9W2Z7_DROME	CG12649;CG18512	Uncharacterized protein, isoform G	235206	1230000	322197	595801	861002	1530000	748147	1046383	450582
Q9VSR8	Q9VSR8	Q9VSR8_DROME	Dmel\CG5653	Amine oxidase domain-containing protein	491718	130198	286943	302953	435225	773783	1050000	753003	450050
Q9VBQ5	Q9VBQ5	Q9VBQ5_DROME	Dmel\CG5112	LD38433p	800294	1110000	1080000	996765	1680000	1390000	1270000	1.44667e+06	449902
Q9VY24	Q9VY24	Q9VY24_DROME	anon-EST:Posey66	Uncharacterized protein, isoform B	1240000	1680000	1620000	1.51333e+06	1290000	1160000	744305	1.06477e+06	448565
Q9VED8	Q9VED8	Q9VED8_DROME	DNaseII	Deoxyribonuclease II	714450	1330000	1160000	1068150	1530000	1610000	1410000	1.51667e+06	448517
Q9VCC0	Q9VCC0	CHRD1_DROME	mora	Cysteine and histidine-rich domain-containing protein morgana	1210000	1290000	1410000	1.30333e+06	593244	1030000	941544	854929	448404
Q8MUJ1	Q8MUJ1	EIGER_DROME	egr	Protein eiger	262393	396608	329500	329500	168346	253717	1910000	777354	447854
Q9VBI3	Q9VBI3	Q9VBI3_DROME	Vps2	RH72336p	1270000	2340000	2260000	1.95667e+06	1190000	1590000	1750000	1510000	446667
Q8INF8	Q8INF8	Q8INF8_DROME	BcDNA:RH31685	FI20128p1	496084	720622	424772	547159	655976	1170000	1150000	991992	444833
Q9VIU7	Q9VIU7	DPM1_DROME	Dpm1	Dolichol-phosphate mannosyltransferase subunit 1	801060	1020000	984756	935272	532295	308225	634639	491720	443552
Q9W127	Q9W127	Q9W127_DROME	Dmel\CG3663	GH17932p	2880000	3130000	3780000	3.26333e+06	2660000	2340000	3460000	2820000	443333
P27716	P27716;M9PGW0	INX1_DROME	ogre	Innexin inx1	3340000	3650000	3690000	3560000	3290000	2910000	3150000	3.11667e+06	443333
Q9VP53	Q9VP53	Q9VP53_DROME	Cpr78Cc	Cuticular protein 78Cc	4060000	6070000	4400000	4.84333e+06	4110000	4650000	4440000	4400000	443333
Q9VZ23	Q9VZ23;A4V4A5	RAN_DROME	Ran	GTP-binding nuclear protein Ran	9640000	15300000	20200000	1.50467e+07	8710000	14700000	20400000	1.46033e+07	443333
Q9VGW9	Q9VGW9	Q9VGW9_DROME	mRpL37	LD25118p	290833	352272	300242	314449	497041	918707	855507	757085	442636
P04388	P04388	RAS2_DROME	Ras64B	Ras-like protein 2	1670000	1660000	1570000	1.63333e+06	952909	1170000	1450000	1.19097e+06	442364
Q4QPU3	Q4QPU3	Q4QPU3_DROME	Dmel\CG15908	GEO12027p1	748862	691905	565043	668603	936682	1260000	1130000	1108894	440291
Q9W499	Q9W499	Q9W499_DROME	RpL35	Large ribosomal subunit protein uL29	944235	2530000	2760000	2.07808e+06	373875	699710	3840000	1.63786e+06	440217
Q0E9A2;Q7JR72;Q95T77	Q7JR72;Q0E9A2;Q95T77	Q0E9A2_DROME;Q7JR72_DROME;Q95T77_DROME	nemy	No extended memory, isoform C	1640000	1330000	699838	1.22328e+06	1910000	1640000	1440000	1.66333e+06	440054
Q27594	Q27594	CP6A9_DROME	Cyp6a9	Cytochrome P450 6a9	1580000	1970000	1450000	1.66667e+06	1020000	1340000	1320000	1.22667e+06	440000
Q9VPK3	Q9VPK3	Q9VPK3_DROME	Dmel\CG31974	AT24407p	5000000	3270000	4250000	4.17333e+06	4890000	3180000	3130000	3.73333e+06	440000
P13217	P13217;E1JJD5;X2JCI4	PIPA_DROME	norpA	1-phosphatidylinositol 4,5-bisphosphate phosphodiesterase	2400000	2740000	2980000	2.70667e+06	2370000	4180000	2890000	3.14667e+06	440000
Q9VRJ5	Q9VRJ5	Q9VRJ5_DROME	CHMP2B	Charged multivesicular body protein 2b	1430000	1080000	983075	1.16436e+06	1050000	635209	489971	725060	439298
Q9VC65	Q9VC65	Q9VC65_DROME	Dmel\CG13623	GEO08971p1	1140000	1170000	741587	1.0172e+06	1540000	1910000	916463	1.45549e+06	438292
Q9VXC6	Q9VXC6	Q9VXC6_DROME	Dmel\CG4653	Peptidase S1 domain-containing protein	283353	345008	221698	283353	225791	796642	1140000	720811	437458
Q9V3D0	Q9V3D0	Q9V3D0_DROME	mRpL4	LD33485p	392384	355956	333619	360653	622167	750166	1020000	797444	436791
Q94521	Q94521	DNAT_DROME	speck	Arylalkylamine N-acetyltransferase 1	2770000	3910000	3150000	3.27667e+06	2090000	3820000	5230000	3.71333e+06	436667
Q9NFU0	Q9NFU0;A0A0B4K618;A0A0B4KFN9;A0A0B4KGP6;A0A126GUS7;B3LF78	FMR1_DROME	Fmr1	Fragile X messenger ribonucleoprotein 1 homolog	2060000	2270000	1810000	2.04667e+06	2630000	2160000	2660000	2.48333e+06	436667
Q9VBT1	Q9VBT1	Q9VBT1_DROME	Dmel\CG31098	CHK kinase-like domain-containing protein	801054	1350000	1100000	1.08368e+06	1380000	1530000	1650000	1520000	436315
Q9W3U0	Q9W3U0	Q9W3U0_DROME	Dmel\CG4586	Acyl-coenzyme A oxidase	417046	712878	404790	511571	766198	796630	1280000	947609	436038
A8JNK1;M9PBN6;M9PE93;M9PHB1	A8JNK1;F2FB68;M9PBN6;M9PE93;M9PEK8;M9PHB1;Q8IRB9;Q8IRC0;Q8IRC1;Q9I7T2;Q9VZI0	A8JNK1_DROME;M9PBN6_DROME;M9PE93_DROME;M9PHB1_DROME	ens	Ensconsin, isoform F	1470000	1350000	1140000	1320000	979440	825085	851061	885195	434805
Q7K3Q2	Q7K3Q2	Q7K3Q2_DROME	dSLC5A1	GH20226p	321597	477312	485185	428031	362023	596391	1630000	862805	434773
P22979	P22979	HSP6C_DROME	Hsp67Bc	Heat shock protein 67B3	312360	170662	115503	199508	533228	714740	652816	633595	434086
Q9W0P8	Q9W0P8	MED14_DROME	MED14	Mediator of RNA polymerase II transcription subunit 14	265684	1070000	912973	749552	250770	140121	557067	315986	433566
Q27597	Q27597;M9PCQ1;Q8IPJ7	NCPR_DROME	Cpr	NADPH--cytochrome P450 reductase	11300000	15300000	13100000	1.32333e+07	9700000	14800000	13900000	12800000	433333
Q9V637	Q9V637;A0A0B4KEK7	PSMF1_DROME	PI31	Proteasome inhibitor PI31 subunit	2500000	1950000	2160000	2.20333e+06	1490000	2290000	1530000	1770000	433333
P49858	P49858;M9PDJ6	CNI_DROME	cni	Protein cornichon	2780000	2460000	2600000	2.61333e+06	2360000	1540000	2640000	2180000	433333
Q9VQB4	Q9VQB4	Q9VQB4_DROME	Dmel\CG3609	LD06553p	10000000	16500000	16500000	1.43333e+07	11300000	12700000	20300000	1.47667e+07	433333
Q8MRW1	Q8MRW1	Q8MRW1_DROME	Tim23	SD19278p	933136	1250000	599023	927386	1190000	1110000	1780000	1360000	432614
Q9VW13	Q9VW13	Q9VW13_DROME	Dmel\CG9330	FI01412p	1050000	982528	1100000	1044176	1960000	1250000	1220000	1.47667e+06	432491
O01367	O01367;B3DNL7;E1JIT0	HOW_DROME	how	Protein held out wings	999062	1760000	1230000	1.32969e+06	624771	1050000	1020000	898257	431430
Q9GQQ0	Q9GQQ0	SPIN_DROME	spin	Protein spinster	1610000	934549	1000000	1.18152e+06	1130000	561043	560286	750443	431073
Q7KT70	Q7KT70	Q7KT70_DROME	Gli	FI18641p1	1060000	1130000	996857	1.06229e+06	574036	707663	614113	631937	430348
Q9W0Y9	Q9W0Y9	Q9W0Y9_DROME	Tpc2	AT11877p	378076	481826	319152	393018	416698	1180000	872654	823117	430099
Q9V7N5	Q9V7N5;B7YZI0	VATC_DROME	Vha44	V-type proton ATPase subunit C	8430000	10100000	9720000	9.41667e+06	7280000	9560000	12700000	9.84667e+06	430000
Q9V9T5	Q8I0S9;Q9V9T5	Q9V9T5_DROME	Mccc1	GM14617p	1860000	2930000	2210000	2.33333e+06	3100000	2580000	2610000	2.76333e+06	430000
Q9VB10	Q9VB10	Q9VB10_DROME	Hsdl2	GH01709p	5490000	8480000	7090000	7020000	5930000	8080000	8340000	7450000	430000
P48809	P48809;E1JHA4	RB27C_DROME	Hrb27C	Heterogeneous nuclear ribonucleoprotein 27C	2990000	4510000	3330000	3610000	2000000	3660000	3880000	3180000	430000
Q9VYW3	Q9VYW3	Q9VYW3_DROME	RPA3	GEO08380p1	2350000	1450000	2670000	2.15667e+06	1770000	1100000	2310000	1.72667e+06	430000
M9PFR8;Q9I7R5;Q9VV82	M9PFR8;M9PFW8;Q9I7R5;Q9VV82	M9PFR8_DROME;Q9I7R5_DROME;Q9VV82_DROME	Apl;Arts	Artemis, isoform B	803060	1060000	988839	950633	1320000	926736	1890000	1378912	428279
E1JH19	E1JH19	E1JH19_DROME	Dmel\CG30002	Peptidase S1 domain-containing protein	281566	446930	999855	576117	200872	78930.9	163795	147866	428251
Q9W350	Q9W350	Q9W350_DROME	c11.1	C11.1, isoform A	1110000	1380000	1200000	1230000	891750	776299	737640	801896	428104
Q7JRC0	Q7JRC0	Q7JRC0_DROME	BcDNA:RH17411	GEO09647p1	725825	944556	667815	779399	358465	219133	478186	351928	427471
A1Z877	A1Z877	NDG_DROME	Ndg	Nidogen	4020000	5720000	4870000	4870000	2820000	4730000	5780000	4.44333e+06	426667
Q7KMM4	Q7KMM4	Q7KMM4_DROME	GCS2alpha	BcDNA.GH04962	2170000	2870000	3530000	2.85667e+06	2140000	1970000	3180000	2430000	426667
Q9VSL9	Q9VSL9	Q9VSL9_DROME	Dmel\CG6638	Isovaleryl-CoA dehydrogenase, mitochondrial	1450000	1950000	1600000	1.66667e+06	1180000	940852	1600000	1240284	426383
Q9VKX4	M9PCL5;Q9VKX4	RT07_DROME	mRpS7	Small ribosomal subunit protein uS7m	303639	427548	261448	330878	598954	747406	925198	757186	426308
Q8INA0	Q8INA0	Q8INA0_DROME	Dmel\CG31267	Peptidase S1 domain-containing protein	33993.9	39887.7	36940.8	36940.8	166060	724402	497549	462670	425730
Q9VNC1	Q9VNC1	Q9VNC1_DROME	mRpL44	Large ribosomal subunit protein mL44	581934	358331	415044	451770	741249	870820	1020000	877356	425587
Q6AWJ9	Q6AWJ9;A0A0B4LF75	PTK7_DROME	otk	Tyrosine-protein kinase-like otk	344355	344355	344355	344355	477181	1060000	768590	768590	424236
Q9VBA3	A0A0B4KH77;A0A0B4K7L8;A8JRD7;Q9VBA3	Q9VBA3_DROME	sda	AT30002p	1230000	1500000	1250000	1.32667e+06	1540000	489452	678270	902574	424093
Q9VL68	Q9VL68	Q9VL68_DROME	Dmel\CG4598	RH73277p	8410000	9490000	7870000	8590000	9810000	8670000	8560000	9.01333e+06	423333
Q9VLR5	Q9VLR5	TCP4_DROME	Ssb-c31a	RNA polymerase II transcriptional coactivator	3240000	2480000	3020000	2.91333e+06	2850000	1790000	2830000	2490000	423333
Q9VHW4	Q9VHW4	Q9VHW4_DROME	unc-45	FI21225p1	1470000	1840000	1770000	1.69333e+06	1050000	1360000	1400000	1270000	423333
Q04448	Q04448;A0A0B4KFE5	MTDC_DROME	Nmdmc	Bifunctional methylenetetrahydrofolate dehydrogenase/cyclohydrolase, mitochondrial	1930000	2590000	2880000	2.46667e+06	1590000	2100000	2440000	2.04333e+06	423333
Q9VDZ7;Q9VDZ8	Q9VDZ7;Q9VDZ8	Q9VDZ7_DROME;Q9VDZ8_DROME	CG117799	Mitochondrial import inner membrane translocase subunit TIM44	5120000	4310000	3950000	4460000	4830000	5180000	4640000	4.88333e+06	423333
P20351	P20351	T23O_DROME	v	Tryptophan 2,3-dioxygenase	1160000	1190000	1330000	1.22667e+06	684966	773132	952954	803684	422983
Q86B73	A0A0B4K6R9;Q86B73	Q86B73_DROME	Doa	Darkener of apricot, isoform P	495879	448945	407279	450701	420643	1120000	1080000	873548	422847
Q9VZC8	Q9VZC8	Q9VZC8_DROME	Dmel\CG15019	GEO12024p1	730761	390300	338455	486505	1450000	630909	645768	908892	422387
Q9VKQ3	Q9VKQ3;M9PB96	WDR12_DROME	CG6724	Ribosome biogenesis protein WDR12 homolog	1030000	843379	1120000	997793	1490000	1470000	1300000	1420000	422207
Q9VYD5	Q9VYD5	Q9VYD5_DROME	Bcat	Branched-chain-amino-acid aminotransferase	1290000	1220000	1590000	1.36667e+06	824855	1020000	989704	944853	421814
Q23977	Q23977;A0A6H2EEQ6;A0A6H2EF36;M9PEF9;M9PH06;X2JJV1	HEP_DROME	hep	Dual specificity mitogen-activated protein kinase kinase hemipterous	882483	950364	916424	916424	273848	715661	494754	494754	421669
A0A0B4KI34	A0A0B4KHG1;A0A0B4KHJ8;A0A0B4KI32;A0A0B4KI34;Q86PF3;Q9VA35;Q9VA36;Q9Y154	A0A0B4KI34_DROME	cindr	CIN85 and CD2AP related, isoform J	1290000	1520000	1260000	1.35667e+06	1370000	856564	579403	935322	421344
P18487	P18487	A37C_DROME	anon-37Cs	Protein anon-37Cs	1430000	315135	123394	622843	1950000	1042403	134806	1042403	419560
Q86B87	A0A0B4K6B8;A0A0B4K7A6;Q86B87	MMD4_DROME	mod(mdg4)	Modifier of mdg4	1020000	914614	1350000	1.09487e+06	687188	574994	764699	675627	419244
Q9VVA0	Q9VVA0;M9PFS8	Y9705_DROME	CG9705	Cold shock domain-containing protein CG9705	4230000	3770000	3650000	3.88333e+06	3320000	3400000	3680000	3.46667e+06	416667
Q9XTL2	Q9XTL2	Q9XTL2_DROME	Stam	Jak pathway signal transduction adaptor molecule	1670000	1680000	1520000	1.62333e+06	1480000	1130000	1010000	1.20667e+06	416667
P05990	P05990;X2JFG0	PYR1_DROME	r	CAD protein	1410000	1300000	1930000	1.54667e+06	2040000	1620000	2230000	1.96333e+06	416667
Q9VMM2	Q9VMM2	Q9VMM2_DROME	Dmel\CG11034	Uncharacterized protein, isoform B	106650	159724	53575.4	106650	524769	552177	490592	522513	415863
Q9V674	Q9V674;B6IDY5	CP6G1_DROME	Cyp6g1	Cytochrome P450 6g1	1370000	2100000	1910000	1.79333e+06	996860	1440000	1700000	1.37895e+06	414380
Q9VHX2	Q9VHX2	Q9VHX2_DROME	Dmel\CG3223	GH08043p	845048	766700	592192	734647	1130000	1390000	925895	1.14863e+06	413985
A1Z7V9	A1Z7V9;A1Z7V8;Q7K3S2	A1Z7V9_DROME	Nt5c	FI20020p1	3640000	3030000	3740000	3470000	3190000	2710000	3270000	3.05667e+06	413333
A0A0B4KFK4;A0A0B4KFP1;Q0KI92;Q9VH17	A0A0B4KFK4;A0A0B4KFP1;Q0KI92;Q9VH17	A0A0B4KFK4_DROME;A0A0B4KFP1_DROME;Q0KI92_DROME;Q9VH17_DROME	CG12815;Dmel\CG12814	Uncharacterized protein, isoform E	1500000	1700000	1450000	1550000	1060000	1130000	1220000	1.13667e+06	413333
O44437	O44437	SMD3_DROME	SmD3	Small nuclear ribonucleoprotein Sm D3	1470000	1840000	1520000	1610000	2010000	1860000	2200000	2.02333e+06	413333
Q0KHQ1	Q0KHQ1	Q0KHQ1_DROME	SLIRP1	GEO13361p1	298717	469996	609898	459537	494523	1060000	1060000	871508	411971
Q9VBL3	Q9VBL3	Q9VBL3_DROME	Dmel\CG5886	GH01188p	479119	437360	447097	454525	735281	1030000	833836	866372	411847
Q9VA93	Q9VA93	Q9VA93_DROME	Dmel\CG15531	Fatty acid desaturase domain-containing protein	808440	1040000	811043	886494	1320000	1160000	1410000	1.29667e+06	410172
Q7K568	Q7K568	Q7K568_DROME	hebe	GH10642p	3520000	3550000	2410000	3160000	3700000	3140000	1410000	2750000	410000
Q7K3Z3	Q7K3Z3	Q7K3Z3_DROME	p47	NSFL1 cofactor p47	2920000	2610000	2810000	2780000	2910000	1770000	2430000	2370000	410000
Q7K7G0;Q9W555	Q7K7G0;Q9W555	Q7K7G0_DROME;Q9W555_DROME	deltaCOP	Coatomer subunit delta	2720000	2920000	3160000	2.93333e+06	1950000	2430000	3190000	2.52333e+06	410000
Q9VLK2	Q9VLK2;H0RNN8	Y3096_DROME	CG13096	Ribosomal L1 domain-containing protein CG13096	1700000	1380000	2140000	1740000	2730000	1940000	1780000	2150000	410000
A0A0B4LGZ0;A0A0B4LI11	A0A0B4LGY0;A0A0B4LGY1;A0A0B4LGZ0;A0A0B4LI11;E1JIH1;E1JIH2;E1JIH3;Q9VH91;A0A126GUR5;Q8INN5;Q8INN6;Q8INN7;Q9VH92	A0A0B4LGZ0_DROME;A0A0B4LI11_DROME	Unc-115a	Uncoordinated 115a, isoform E	3140000	4020000	3530000	3.56333e+06	2900000	3620000	2940000	3.15333e+06	410000
Q9VN91	Q9VN91	MORN4_DROME	rtp	MORN repeat-containing protein 4 homolog	1710000	2310000	1730000	1.91667e+06	2150000	2600000	2230000	2.32667e+06	410000
Q9VRX6	Q9VRX6;M9PEB8	INX4_DROME	zpg	Innexin inx4	183464	289015	210146	227542	568860	628314	715054	637409	409868
Q9VXD7	Q9VXD7	Q9VXD7_DROME	CG13013	GH04692p	516789	432138	951853	633593	405711	82920.8	184676	224436	409157
Q9VD51	Q9VD51;A0A0B4LHF7	DDX18_DROME	pit	Probable ATP-dependent RNA helicase pitchoune	978519	777310	1250000	1001943	1620000	1420000	1190000	1410000	408057
Q7JV70	Q7JV70	ARC2_DROME	Arc2	Activity-regulated cytoskeleton associated protein 2	527114	522092	532137	527114	198380	103501	56830.4	119570	407544
Q9V3W7	Q9V3W7	Q9V3W7_DROME	SF2	LD40489p	3450000	3830000	4630000	3970000	3650000	4890000	4590000	4.37667e+06	406667
Q7K486	Q7K486	ARMC6_DROME	CG5721	Armadillo repeat-containing protein 6 homolog	1550000	2250000	2400000	2.06667e+06	1600000	2510000	3310000	2.47333e+06	406667
A1Z803	A1Z803	A1Z803_DROME	Marc	FI02892p	1520000	2090000	1500000	1.70333e+06	2420000	2200000	1710000	2110000	406667
O46052	O46052	O46052_DROME	EG:152A3.3	EG:152A3.3 protein	1540000	1660000	1780000	1660000	1340000	2250000	2610000	2.06667e+06	406667
Q9Y115	Q9Y115;B7Z155;X2JFT8	UN93L_DROME	CG4928	UNC93-like protein	2720000	2450000	2010000	2.39333e+06	2240000	2510000	3650000	2800000	406667
Q9VLN8	Q9VLN8	Q9VLN8_DROME	Dmel\CG7778	GH17475p	1270000	1520000	1630000	1.47333e+06	1250000	761382	1190000	1.06713e+06	406206
Q9V998	Q9V998	UBL5_DROME	ubl	Ubiquitin-like protein 5	693967	1570000	1600000	1287989	1910000	1650000	1520000	1.69333e+06	405344
A1ZAK3;A1ZAK4;Q8T0D3	A1ZAK3;A1ZAK4;Q8T0D3	A1ZAK3_DROME;A1ZAK4_DROME;Q8T0D3_DROME	Dek	Dek, isoform C	3100000	2020000	2440000	2520000	2480000	1990000	1880000	2.11667e+06	403333
A1Z713	A1Z713	VPS13_DROME	Vps13	Intermembrane lipid transfer protein Vps13	2220000	2220000	2260000	2.23333e+06	1970000	1650000	1870000	1830000	403333
Q9VXK6	Q9VXK6	IF5_DROME	eIF5	Eukaryotic translation initiation factor 5	1370000	2520000	2310000	2.06667e+06	1810000	1430000	1750000	1.66333e+06	403333
Q7JXB5	A8DYI3;Q7JXB5	Q7JXB5_DROME	Pepck2	phosphoenolpyruvate carboxykinase (GTP)	2200000	1360000	1670000	1.74333e+06	2510000	2080000	1850000	2.14667e+06	403333
Q9VVK5	Q9VVK5	Q9VVK5_DROME	Adgf-A	adenosine deaminase	1120000	1160000	1370000	1.21667e+06	1750000	1330000	1780000	1620000	403333
Q9VKD2	Q9VKD2	Q9VKD2_DROME	Hacd1	Very-long-chain (3R)-3-hydroxyacyl-CoA dehydratase	3770000	2270000	2700000	2.91333e+06	3670000	2550000	3730000	3.31667e+06	403333
Q9VCR2	Q9VCR2	Q9VCR2_DROME	Dmel\CG6726	Uncharacterized protein, isoform A	4860000	6280000	4760000	5300000	2330000	5290000	7070000	4.89667e+06	403333
Q9VMF1	Q9VMF1	Q9VMF1_DROME	Dmel\CG9497	Uncharacterized protein, isoform A	331959	318806	454584	368450	830930	1030000	453831	771587	403137
Q9V9U7	Q9V9U7	Q9V9U7_DROME	Tbca	Tubulin-specific chaperone A	1040000	1230000	1240000	1170000	1040000	318748	942880	767209	402791
Q5LJT0;Q6NNV7	Q5LJT0;Q6NNV7	Q5LJT0_DROME;Q6NNV7_DROME	Dmel\CG40485	Uncharacterized protein, isoform A	902023	705019	545141	717394	315514	121037	509991	315514	401880
Q7KYD6	Q7KYD6	Q7KYD6_DROME	Kaz1-ORFB	GEO08910p1	587731	988551	902550	826277	751455	261424	262536	425138	401139
Q26459;Q8IQ63;Q9VRM5	Q8IQ63;Q9VRM5;X2JCI8;Q26459	Q26459_DROME;Q8IQ63_DROME;Q9VRM5_DROME	Msr-110	EN protein binding protein	2180000	2690000	2400000	2.42333e+06	1670000	2690000	1710000	2.02333e+06	400000
A0A0B4LGD3	A0A0B4LGD3	A0A0B4LGD3_DROME	kcc	Kazachoc, isoform G	3950000	3480000	3490000	3640000	3910000	4720000	3490000	4040000	400000
Q9V496	Q9V496;L0MPS3	APLP_DROME	apolpp	Apolipophorins	29600000	66100000	75100000	5.69333e+07	50000000	47000000	72600000	5.65333e+07	400000
Q9W3K9	Q9W3K9	Q9W3K9_DROME	Ldsdh1	FI02989p	1800000	4520000	3580000	3300000	2180000	3130000	3390000	2900000	400000
Q94901	Q94901	LARK_DROME	lark	RNA-binding protein lark	1940000	2010000	1830000	1.92667e+06	1420000	1780000	1380000	1.52667e+06	400000
Q9VNP7	Q9VNP7	Q9VNP7_DROME	slif	LD37241p	181813	384327	172359	246166	509605	660993	767017	645872	399705
Q9VSL6	Q9VSL6	Q9VSL6_DROME	GstO1	Glutathione S transferase O1	724446	494721	629757	616308	1560000	793424	691684	1015036	398728
Q9VEG6	Q9VEG6	PERC_DROME	Pxt	Chorion peroxidase	974766	3540000	2030000	2.18159e+06	1670000	1220000	4850000	2580000	398411
Q9VRS7	Q9VRS7	Q9VRS7_DROME	Jon65Aiii	GH01508p	137982	243539	32425.4	137982	536149	818000	254298	536149	398167
Q9VPU8	Q9VPU8	KRR1_DROME	dbe	KRR1 small subunit processome component homolog	479396	600052	358741	479396	1190000	1050000	391806	877269	397872
X2JGI5	M9PEZ7;M9PF54;X2JGI5	X2JGI5_DROME	Zasp67	Z band alternatively spliced PDZ-motif protein 67, isoform H	399041	399041	399041	399041	711561	881032	796296	796296	397256
P35122	M9MRD0;M9PE40;P35122	UCHL_DROME	Uch	Ubiquitin carboxyl-terminal hydrolase	6120000	8900000	8540000	7.85333e+06	8530000	6820000	9400000	8250000	396667
Q7KMP8	Q7KMP8	Q7KMP8_DROME	Rpn9	26S proteasome non-ATPase regulatory subunit 13	7260000	7260000	8660000	7.72667e+06	6910000	5490000	9590000	7330000	396667
Q7K4A8	Q7K4A8	Q7K4A8_DROME	Dmel\CG10814	LP01339p	611724	500795	601633	571384	250822	175812	100803	175812	395572
M9NEB4	M9NEB4	M9NEB4_DROME	Dmel\CG43255	Uncharacterized protein	285708	285556	285860	285708	681248	889023	473474	681248	395540
O76863	O76863	O76863_DROME	eIF2Bbeta	EG:100G10.3 protein	999958	1230000	1770000	1.33332e+06	1040000	585577	1190000	938526	394794
A0A0B4KHU4;Q8SWX6	A0A0B4KHU4;Q8IMU2;Q8SWX6	A0A0B4KHU4_DROME;Q8SWX6_DROME	Dmel\CG11790	Uncharacterized protein, isoform C	426342	998949	1110000	845097	281674	305890	763490	450351	394746
Q7KLE5	A0A0B4KEW6;Q7KLE5	Q7KLE5_DROME	Amph	Amphiphysin	14600000	12000000	11400000	1.26667e+07	9580000	15300000	14300000	13060000	393333
Q9W3J5	Q9W3J5	SYFA_DROME	alpha-PheRS	Phenylalanine--tRNA ligase alpha subunit	1430000	1550000	1770000	1.58333e+06	1880000	1670000	2380000	1.97667e+06	393333
O61305	O61305;L7EEU0;Q5LK13;L7EGI4	DDX19_DROME	Dbp80	DEAD-box helicase Dbp80	2110000	1250000	2320000	1.89333e+06	1900000	1400000	1200000	1500000	393333
Q9VEI6	Q9VEI6	Q9VEI6_DROME	Sgs5bis	Sgs5bis	361477	992172	584020	645890	990655	1190000	935166	1038607	392717
Q9VEU2	Q9VEU2	Q9VEU2_DROME	Der-2	Derlin	383426	776985	682323	614245	217268	126754	320854	221625	392619
Q9W3M4	Q9W3M4	Q9W3M4_DROME	orion	LD24308p	578418	595150	767875	647148	298463	254992	211521	254992	392156
Q9W2G8	Q9W2G8	Q9W2G8_DROME	Acox57D-d	Acyl-coenzyme A oxidase	383401	544710	388702	438938	808435	624192	1060000	830876	391938
Q9VID7	Q9VID7	Q9VID7_DROME	l(2)k14505	Lethal (2) k14505, isoform A	681084	763317	636326	693576	1310000	1040000	901995	1.084e+06	390423
Q95RS6	Q95RS6	Q95RS6_DROME	BcDNA:LD13269	IP12536p	2080000	1890000	3480000	2.48333e+06	2530000	1710000	2040000	2.09333e+06	390000
Q9VDP9	Q9VDP9	Q9VDP9_DROME	Dmel\CG4390	S-formylglutathione hydrolase	5090000	5890000	5270000	5.41667e+06	5230000	6050000	6140000	5.80667e+06	390000
Q9VAP3	Q9VAP3	CTL12_DROME	Ctl2	Choline transporter-like 2	1110000	1990000	1650000	1.58333e+06	1090000	1110000	1380000	1.19333e+06	390000
Q9VSS2	Q9VSS2	SRP68_DROME	Srp68	Signal recognition particle subunit SRP68	2360000	2770000	2310000	2480000	3250000	2740000	2620000	2870000	390000
Q1RL12	Q1RL12	Q1RL12_DROME	nrv2	IP16413p	2610000	4900000	3700000	3.73667e+06	3130000	5400000	3850000	4.12667e+06	390000
Q9VNT8	Q9VNT8	Q9VNT8_DROME	WUN-like	GH04282p	741379	144290	577405	487691	98338.3	98338.3	98338.3	98338.3	389353
Q9V9Z9	Q9V9Z9	EBP2_DROME	CG1542	Probable rRNA-processing protein EBP2 homolog	790813	377578	975425	714605	1290000	931859	1090000	1103953	389348
Q9VGY8	Q9VGY8	Q9VGY8_DROME	Phyhd1	Phytanoyl-CoA dioxygenase domain-containing protein 1 homolog	711073	996788	1190000	965954	498527	554510	677419	576819	389135
Q9VZZ0	Q9VZZ0	Q9VZZ0_DROME	Dmel\CG1246	RE02644p	736366	1970000	528650	1.07834e+06	1370000	1660000	1370000	1.46667e+06	388328
Q7JZR5	Q7JZR5	Q7JZR5_DROME	AsnRS-m	asparagine--tRNA ligase	1070000	1040000	1100000	1070000	689447	504824	850902	681724	388276
A0A0B4JD23;A0A0B4JDE3;Q7KRU0;Q8IMI0;Q961V3;Q9VA53	A0A0B4JD23;A0A0B4JDE3;A0A0B4KHF5;A0A0B4KHJ3;A0A0B4KHW7;Q7KRU0;Q8IMI0;Q961V3;Q9VA53	A0A0B4JD23_DROME;A0A0B4JDE3_DROME;Q7KRU0_DROME;Q8IMI0_DROME;Q961V3_DROME;Q9VA53_DROME	Dmel\CG2246	Uncharacterized protein, isoform J	1700000	1570000	1630000	1.63333e+06	1980000	2000000	2080000	2020000	386667
Q9VR51	Q9VR51	Q9VR51_DROME	Dmel\CG14615	RE68036p	991634	1720000	1840000	1.51721e+06	651788	1220000	1520000	1130596	386615
Q9VTH0	Q9VTH0	PLOD_DROME	Plod	Procollagen-lysine,2-oxoglutarate 5-dioxygenase	1190000	1190000	1330000	1.23667e+06	973630	764568	813398	850532	386135
Q9VER6	Q9VER6	MODSP_DROME	modSP	Modular serine protease	716329	557762	735214	669768	290173	316140	246590	284301	385467
Q9W1H6	Q9W1H6	Q9W1H6_DROME	Dmel\CG5597	GH04238p	1450000	719308	581787	917032	604606	599411	390977	531665	385367
Q9VCT3	Q9VCT3	Q9VCT3_DROME	Dmel\CG6660	Elongation of very long chain fatty acids protein	233232	251442	269652	251442	421207	806094	680705	636002	384560
Q9Y0V3	Q9Y0V3	T10B_DROME	Tim9b	Mitochondrial import inner membrane translocase subunit Tim10B	270058	345062	380594	331905	575749	950082	622763	716198	384293
Q9VES7	Q9VES7	Q9VES7_DROME	Dmel\CG17562	Fatty acyl-CoA reductase	1230000	801540	1330000	1.12051e+06	434909	870845	903640	736465	384049
Q9VRD9	Q9VRD9	Q9VRD9_DROME	Cbs	Cystathionine beta-synthase	868877	1290000	1570000	1242959	1320000	1520000	2040000	1.62667e+06	383708
Q7K561	Q7K561	Q7K561_DROME	SmydA-1	GH11294p	183031	233000	171269	195767	109756	788268	840043	579356	383589
Q9VRG3	Q9VRG3	Q9VRG3_DROME	Dmel\CG1494	Uncharacterized protein, isoform B	1150000	433566	221930	601832	477741	74776	102362	218293	383539
Q9W391	Q9W391;B7Z134;M9NDS5;M9NGW5;Q6IDE0;X2JJ32	KPBA_DROME	CG7766	Probable phosphorylase b kinase regulatory subunit alpha	2600000	2540000	2780000	2640000	2010000	2210000	2550000	2.25667e+06	383333
Q9V9K7	Q9V9K7;A0A0B4KEI5	SRRT_DROME	Ars2	Serrate RNA effector molecule homolog	2580000	2310000	3060000	2650000	2800000	3200000	3100000	3.03333e+06	383333
A0A0S0X7W8	Q9W5A5;A0A0S0X7W8;A0A0S0X0Z7;M9NEN6;M9PGE0	A0A0S0X7W8_DROME	Dmel\CG3638	Protein tweety homolog	575500	1080000	772002	809167	458518	446875	372204	425866	383302
Q8IA42	Q8IA42;B7Z006	GALT4_DROME	Pgant4	N-acetylgalactosaminyltransferase 4	157413	250439	265788	224547	457559	620378	745176	607704	383158
P18173	P18173;A0A2U8U0K3	DHGL_DROME	Gld	Glucose dehydrogenase [FAD, quinone]	1100000	840609	777931	906180	1510000	1360000	996994	1288998	382818
Q9VL14	Q9VL14	RTBP_DROME	REPTOR-BP	REPTOR-binding partner	230082	289174	348266	289174	273875	671938	1070000	671938	382764
Q9VG73	Q9VG73	ILF2_DROME	CG5641	Interleukin enhancer-binding factor 2 homolog	1160000	429728	608485	732738	1980000	600081	766029	1115370	382632
A0A0B4JCU7;A0A0B4JD53;A0A0B4JDA7;A0A0B4K7H5;Q8MLN6;Q9W122	A0A0B4JCU7;A0A0B4JD53;A0A0B4JDA7;A0A0B4K7H5;Q8MLN6;Q9W122	A0A0B4JCU7_DROME;A0A0B4JD53_DROME;A0A0B4JDA7_DROME;A0A0B4K7H5_DROME;Q8MLN6_DROME;Q9W122_DROME	Mmp1	Matrix metalloproteinase 1, isoform E	592760	1130000	1160000	960920	640243	578116	516645	578335	382585
Q8SY97;X2JF29	Q8SY97;X2JF29	Q8SY97_DROME;X2JF29_DROME	CG5579;Dmel\CG33178	glutathione transferase	478828	502387	673422	551546	581207	1420000	800342	933850	382304
Q9VVN2	Q9VVN2	RT26_DROME	mRpS26	Small ribosomal subunit protein mS26	585024	291459	201534	359339	962482	620779	640341	741201	381862
Q27884	Q27884;M9PGI3	PPP6_DROME	PpV	Serine/threonine-protein phosphatase 6 catalytic subunit	561631	986721	705410	751254	318760	231333	560450	370181	381073
P13677	P13677	KPC2_DROME	inaC	Protein kinase C, eye isozyme	1030000	878554	979416	962657	1060000	1740000	1230000	1.34333e+06	380677
Q6XPX3	Q6XPX3	Q6XPX3_DROME	sPLA2	FI07253p	641421	418346	864496	641421	261056	174435	347678	261056	380364
Q961B3;X2JCB6	Q961B3;X2JCB6	Q961B3_DROME;X2JCB6_DROME	Nt5a	5' nucleotidase A, isoform A	1120000	1150000	1090000	1120000	820871	532195	866142	739736	380264
Q9VED0	Q9VED0;A0A0B4LH99	TAPT1_DROME	CG7218	Protein TAPT1 homolog	1140000	862550	977515	993355	755028	427445	658563	613679	379676
Q95NV8;Q9VKK5	Q95NV8;Q9VKK5	Q95NV8_DROME;Q9VKK5_DROME	AstC	Allatostatin C, isoform B	527676	370183	265884	387914	969023	876675	455939	767212	379298
Q9VNQ3	Q9VNQ3	Q9VNQ3_DROME	EMC4	ER membrane protein complex subunit 4	2650000	1780000	1380000	1.93667e+06	2680000	935322	1060000	1.55844e+06	378226
Q8MPN7	Q8MPN5;Q8MPN7	Q8MPN7_DROME	Spn42Da	GH08104p	546132	294254	781839	540742	162819	162819	162819	162819	377923
P10351	P10351	XDH_DROME	ry	Xanthine dehydrogenase	945180	1190000	1360000	1165060	542416	610224	1210000	787547	377513
Q7KSM5	Q7KSM5	Q7KSM5_DROME	Aos1	Activator of SUMO 1	3710000	2850000	4710000	3.75667e+06	4660000	2910000	4830000	4.13333e+06	376667
Q9W0L6	Q9W0L6	Q9W0L6_DROME	Dmel\CG13907	GH22266p	2360000	2940000	2000000	2.43333e+06	2450000	1710000	2010000	2.05667e+06	376667
A1Z9W2	A1Z9W2	A1Z9W2_DROME	CG10220	RH47216p	1300000	1320000	1480000	1.36667e+06	1290000	1750000	2190000	1.74333e+06	376667
Q7K148	Q7K148	Q7K148_DROME	Prosbeta5	Proteasome subunit beta	1850000	3460000	3450000	2920000	3440000	3020000	3430000	3.29667e+06	376667
Q9VD00	Q9VD00	Q9VD00_DROME	Dmel\CG5377	FI07666p	2650000	2510000	2850000	2670000	1770000	2830000	2280000	2.29333e+06	376667
Q08473	Q08473;A0A0B4K6U6	SQD_DROME	sqd	RNA-binding protein squid	7990000	8250000	11000000	9080000	9200000	9800000	9370000	9.45667e+06	376667
Q9W0A0	Q9W0A0;M9PBI3;M9PGU6	DRPR_DROME	drpr	Protein draper	614907	984590	899203	832900	490839	492662	386308	456603	376297
M9MRD4;Q8T9A8	M9MRD4;Q8T9A8	M9MRD4_DROME;Q8T9A8_DROME	Msp300	Muscle-specific protein 300 kDa, isoform B	1.16449e+06	1340000	988977	1.16449e+06	788302	765248	811355	788302	376187
Q9VW73	Q9VW73	Q9VW73_DROME	Lamtor1	Ragulator complex protein LAMTOR1	762984	898984	1100000	920656	436246	672850	528435	545844	374812
B7Z0B9	B7Z0B9;Q86NR7;Q9VRM2	B7Z0B9_DROME	frm	Farmer, isoform H	1330000	944818	1310000	1.19494e+06	726335	945302	792405	821347	373592
Q7JQH9;Q9V3K9	Q7JQH9;Q9V3K9	Q7JQH9_DROME;Q9V3K9_DROME	whd	carnitine O-palmitoyltransferase	2380000	4200000	3120000	3.23333e+06	2140000	3160000	3280000	2860000	373333
Q9W266	Q9W266	WDP_DROME	wdp	Protein windpipe	2920000	3170000	2770000	2.95333e+06	3200000	2470000	2070000	2580000	373333
O61613	O61613	NMT_DROME	Nmt	Glycylpeptide N-tetradecanoyltransferase	1210000	1770000	1330000	1.43667e+06	2040000	1260000	2130000	1810000	373333
Q7KV34	Q7KV34	Q7KV34_DROME	pkm	CHK kinase-like domain-containing protein	1280000	1200000	973971	1.15132e+06	1240000	1950000	1380000	1.52333e+06	372010
P61857	P61857	TBB2_DROME	betaTub85D	Tubulin beta-2 chain	497336	400156	197166	364886	730388	625629	853082	736366	371480
Q9VBS0	Q9VBS0	Q9VBS0_DROME	CHKov2	CHK domain ov2	839505	1040000	1050000	976502	1650000	1440000	952815	1347605	371103
O18475	O18475	DPOLQ_DROME	PolQ	DNA polymerase theta	906461	811431	858946	858946	1140000	1320000	1230000	1230000	371054
A1ZB70	A1ZB70	A1ZB70_DROME	GstE5	Glutathione S transferase E5	1080000	210433	600957	630463	260210	112823	407598	260210	370253
Q9VKC5	Q9VKC5	Q9VKC5_DROME	p8	RH17958p	99638.9	238661	143164	160488	343385	501875	746411	530557	370069
A1Z7H8	A1Z7H8	A1Z7H8_DROME	Dmel\CG8738	Peptidase S1 domain-containing protein	486681	375614	737258	533184	225549	117782	146043	163125	370060
P48603	P48603;M9PBN7	CAPZB_DROME	cpb	F-actin-capping protein subunit beta	1310000	3010000	2920000	2.41333e+06	1570000	1880000	2680000	2.04333e+06	370000
Q961E7	Q961E7;Q9I7D0;X2JEJ4	Q961E7_DROME	PhKgamma	phosphorylase kinase	2710000	2030000	2400000	2380000	2200000	1790000	2040000	2010000	370000
Q9VTW1;X2JB05	Q9VTW0;Q9VTW1;X2JB05;X2JGL7	Q9VTW1_DROME;X2JB05_DROME	Sms	RE15265p	2700000	2240000	2870000	2.60333e+06	3460000	2270000	3190000	2.97333e+06	370000
Q9V3T3	A0A6M3Q9I2;M9PEN8;Q9V3T3	Q9V3T3_DROME	Rh50	BcDNA.GH03016	1560000	737225	730061	1.0091e+06	702443	632190	582660	639098	369998
Q9V9Z1	Q9V9Z1	RM32_DROME	mRpL32	Large ribosomal subunit protein bL32m	329094	349476	265747	314772	489594	827690	736278	684521	369748
Q9VDC2	Q9VDC2	Q9VDC2_DROME	Idi	isopentenyl-diphosphate Delta-isomerase	517935	1010000	756055	761330	527280	1530000	1330000	1.12909e+06	367763
Q9VWL0	Q9VWL0	Q9VWL0_DROME	Mec2	Mec2	1080000	1030000	1120000	1.07667e+06	997886	462957	666590	709144	367522
Q8ING6	Q8ING6	Q8ING6_DROME	Argp	acid phosphatase	921699	923067	901505	915424	1230000	185267	229245	548171	367253
Q7KLX3	Q7KLX3	Q7KLX3_DROME	Tapdelta	Translocon-associated protein subunit delta	10600000	12400000	8990000	1.06633e+07	9730000	9660000	11500000	1.02967e+07	366667
P48601	P48601;A0A0B4LIJ0	PRS4_DROME	Rpt2	26S proteasome regulatory subunit 4	6120000	7590000	7680000	7130000	7590000	6600000	8300000	7.49667e+06	366667
Q9VI53	Q9VI53	Q9VI53_DROME	Dmel\CG1105	LD44267p	2040000	2600000	2010000	2.21667e+06	1790000	1950000	1810000	1850000	366667
Q8T0S3	Q8T0S3;X2J9T3	Q8T0S3_DROME	dCCS3	GH11618p	356833	779983	695477	610764	41574.3	182407	509364	244448	366316
A0A0B4LFH2;Q7JUP3	A0A0B4LFH2;Q7JUP3	A0A0B4LFH2_DROME;Q7JUP3_DROME	casp	Caspar, isoform C	1460000	1360000	1250000	1.35667e+06	902445	1030000	1040000	990815	365852
P52304	P52304	POLO_DROME	polo	Serine/threonine-protein kinase polo	408902	514952	641671	521842	910171	372554	1380000	887575	365733
Q9VSC3	Q9VSC3	Q9VSC3_DROME	RNaseX25	Ribonuclease X25	480817	708512	604901	598077	1170000	1030000	691407	963802	365726
Q9VLW8	Q9VLW8	Q9VLW8_DROME	r2d2	LD06392p	1110000	514913	498462	707792	2470000	402300	347742	1.07335e+06	365556
A1Z8H7	A1Z8H7	A1Z8H7_DROME	Cpr47Ef	Cuticular protein 47Ef, isoform C	1940000	1840000	1610000	1.79667e+06	2090000	744120	1460000	1.43137e+06	365293
Q9W053	M9PE03;Q9W053	Q9W053_DROME	zormin	Zormin, isoform F	700200	796814	587799	694938	330124	186377	473871	330124	364814
Q7K4B3	Q7K4B3	ELP2_DROME	Elp2	Elongator complex protein 2	786832	1090000	1350000	1.07561e+06	1450000	1370000	1500000	1440000	364389
Q9W028	Q9W028	Q9W028_DROME	yellow-g2	IP19120p	393920	739303	207240	446821	1380000	542942	509887	810943	364122
Q7KLG8	Q7KLG8	Q7KLG8_DROME	Septin5	Septin	3300000	807907	2140000	2.08264e+06	1520000	2600000	3220000	2.44667e+06	364031
Q9VQ35	Q9VQ35	Q9VQ35_DROME	mRpL48	Mitochondrial ribosomal protein L48, isoform A	343209	254527	147631	248456	421226	748365	667772	612454	363999
Q9VIS1	Q9VIS1;E1JHM0;E1JHM1;M9PDR8	CDGAP_DROME	CdGAPr	GTPase-activating protein CdGAPr	479771	418201	348835	415602	959980	847185	530586	779250	363648
P22817	P22817	IDE_DROME	Ide	Insulin-degrading enzyme	1030000	969598	1200000	1.06653e+06	1270000	1670000	1350000	1430000	363467
Q9VJY9;X2J5X6	Q9VJY9;X2J5X6	Q9VJY9_DROME;X2J5X6_DROME	loqs	Loquacious, isoform B	653879	715998	580194	650024	252388	346175	261142	286568	363455
Q9XZL8	Q9XZL8;A0A0B4LHI3	SRA_DROME	sra	Protein sarah	737706	965400	781280	828129	436520	427353	530277	464717	363412
Q9VB05	Q9VB05	Q9VB05_DROME	ALiX	ALG-2 interacting protein X	4920000	6020000	4860000	5.26667e+06	5680000	4740000	4290000	4.90333e+06	363333
Q9VK12	Q9VK12	Q9VK12_DROME	Jhbp13	GH20621p	1500000	4150000	3940000	3.19667e+06	1110000	5100000	4470000	3560000	363333
O96692	O96692	O96692_DROME	Rap2l	small monomeric GTPase	2600000	2080000	2670000	2450000	2120000	1740000	2400000	2.08667e+06	363333
Q9VJI9	Q9VJI9	NUBP1_DROME	Nubp1	Cytosolic Fe-S cluster assembly factor Nubp1 homolog	1970000	2040000	1720000	1910000	1770000	1750000	1120000	1.54667e+06	363333
Q7JVI3	Q7JVI3;A0A0B4LFB3	EIF3M_DROME	eIF3m	Eukaryotic translation initiation factor 3 subunit M	3330000	3200000	3510000	3.34667e+06	2550000	2570000	3830000	2.98333e+06	363333
E1JH63	A0A0B4K7P8;A0A0B4K7Y9;A1Z9I8;A1Z9I9;A1Z9J0;A1Z9J1;B7YZG2;B7YZG3;B7YZG4;B7YZG5;B7YZG6;E1JH62;E1JH63	E1JH63_DROME	shot	Short stop, isoform O	3960000	2690000	2700000	3.11667e+06	3400000	2540000	2320000	2.75333e+06	363333
P25161	P25161;M9PG62	PSMD3_DROME	Rpn3	Probable 26S proteasome non-ATPase regulatory subunit 3	4490000	6960000	6960000	6.13667e+06	5460000	5720000	8320000	6500000	363333
Q9VBT7	Q9VBT7	Q9VBT7_DROME	Dmel\CG10513	GH13495p	919860	266117	262040	482672	476446	1240000	820348	845598	362926
A1Z9U2	A1Z9U2	A1Z9U2_DROME	jef	Jet fuel, isoform A	600171	436481	697744	578132	113980	318450	216215	216215	361917
Q9Y095	Q9Y095	Q9Y095_DROME	XRCC1	FI04011p	549499	651669	751251	650806	239154	336632	291581	289122	361684
P82295	P82295;M9PDX6;M9PH44;M9PBK6	PROML_DROME	promL	Prominin-like protein	494762	1030000	677487	734083	283914	405604	427731	372416	361667
Q7K2I4	Q7K2I4	Q7K2I4_DROME	Dmel\CG7768	Peptidyl-prolyl cis-trans isomerase	875881	892201	740480	836187	361526	474808	588090	474808	361379
Q9W5U8	Q9W5U8	Q9W5U8_DROME	anon-38C.22	Uncharacterized protein, isoform A	85212.4	164075	63380.4	104223	447244	602763	344792	464933	360710
M9MRM3;M9PCU5;Q9VKT9	M9MRM3;M9PCU5;Q9VKT9	M9MRM3_DROME;M9PCU5_DROME;Q9VKT9_DROME	Lip4	Lipase	661256	984216	918435	854636	702213	446319	334086	494206	360430
Q9VMR0	Q9VMR0	Q9VMR0_DROME	Dmel\CG7382	Mitochondrial import inner membrane translocase subunit Tim21	1480000	1080000	969198	1.1764e+06	1390000	1410000	1810000	1.53667e+06	360267
Q9VW54	Q9VW54	Q9VW54_DROME	Rpn1	26S proteasome non-ATPase regulatory subunit 2	3490000	4660000	4720000	4290000	3970000	4070000	5910000	4650000	360000
Q86B74;Q9VAT0	Q86B74;Q9VAT0	Q86B74_DROME;Q9VAT0_DROME	WASp	WASp, isoform C	2060000	2280000	1950000	2.09667e+06	1980000	1790000	1440000	1.73667e+06	360000
Q27869	Q27869;A0A0B4KGK0	PIMT_DROME	Pcmt	Protein-L-isoaspartate(D-aspartate) O-methyltransferase	3340000	3370000	3470000	3.39333e+06	3140000	3270000	2690000	3.03333e+06	360000
Q9VK99	Q9VK99	Q9VK99_DROME	atilla	Protein quiver	10300000	16300000	14500000	13700000	9520000	15100000	15400000	13340000	360000
Q7JVK8	Q7JVK8	Q7JVK8_DROME	Dmel\CG5323	GEO08987p1	2150000	2140000	3270000	2520000	2540000	2740000	3360000	2880000	360000
Q9VU08	Q9VU08	VP13D_DROME	Vps13D	Intermembrane lipid transfer protein Vps13D	2580000	2170000	2940000	2.56333e+06	2400000	1440000	2770000	2.20333e+06	360000
P20240	P20240	OTE_DROME	Ote	Otefin	2020000	1260000	1790000	1690000	1100000	1400000	1490000	1330000	360000
A0A0B4K692	A0A0B4K692	NEP2_DROME	Nep2	Neprilysin-2	1200000	1140000	1060000	1.13333e+06	1830000	1350000	1300000	1.49333e+06	360000
M9NE59	M9NE59	M9NE59_DROME	CG6239	Uncharacterized protein, isoform G	3880000	3680000	3520000	3.69333e+06	3110000	4570000	4480000	4.05333e+06	360000
Q9VYH3	Q9VYH3;X2JER0	PEPE_DROME	CG2200	Probable alpha-aspartyl dipeptidase	1230000	2670000	3410000	2.43667e+06	1530000	1480000	3220000	2.07667e+06	360000
P98159	P98159	NUDEL_DROME	ndl	Serine protease nudel	101976	242184	176605	173588	760520	333809	505399	533243	359654
Q9VT25	Q9VT25	Q9VT25_DROME	Dmel\CG18180	Peptidase S1 domain-containing protein	426356	1380000	220950	675769	1290000	1350000	465482	1.03516e+06	359392
Q9VHJ4	Q9VHJ4	Q9VHJ4_DROME	RagA-B	GH04846p	1530000	1340000	1370000	1.41333e+06	1100000	763924	1300000	1.05464e+06	358692
P42207	P42207	SEPT1_DROME	Septin1	Septin-1	937125	960655	939687	945822	743545	534538	483459	587181	358642
Q9VMI0	Q9VMI0	Q9VMI0_DROME	Dmel\CG9147	Uncharacterized protein, isoform A	674197	365003	163985	401062	451719	1110000	716710	759476	358415
Q9VII3	Q9VII3	Q9VII3_DROME	twit	LD40063p	894037	686287	455108	678477	450200	235123	275198	320174	358304
Q9W4M7	Q9W4M7;E1JJD6	Q9W4M7_DROME	tyf	Twenty-four, isoform B	453381	706390	469505	543092	906507	716769	1080000	901092	358000
Q7K527	Q7K527	Q7K527_DROME	Tsp42El	Tetraspanin	808962	1240000	1000000	1.01632e+06	682022	577250	718199	659157	357164
A0A0B4KGY1;Q9VHF4	Q9VHF4;A0A0B4KGY1	A0A0B4KGY1_DROME;Q9VHF4_DROME	anon-EST:fe2G11	Uncharacterized protein, isoform H	758871	518387	596622	624627	1010000	1070000	863924	981308	356681
Q00174	Q00174	LAMA_DROME	LanA	Laminin subunit alpha	6110000	7150000	6690000	6650000	5240000	6420000	7220000	6.29333e+06	356667
Q9VH07	Q9VH07	RUVB1_DROME	pont	RuvB-like helicase 1	2610000	2980000	3160000	2.91667e+06	2960000	2920000	3940000	3.27333e+06	356667
Q9VS02	Q9VS02	Q9VS02_DROME	Dmel\CG9953	Serine protease K12H4.7	1640000	2900000	2630000	2390000	2240000	1290000	2570000	2.03333e+06	356667
P19334	P19334	TRP_DROME	trp	Transient receptor potential protein	1080000	1280000	1320000	1.22667e+06	1330000	1730000	1690000	1.58333e+06	356667
Q9VU22	Q9VU22	Q9VU22_DROME	Dmel\CG14120	DNA/RNA non-specific endonuclease domain-containing protein	127297	127297	127297	127297	483664	498616	468713	483664	356368
[truncated: 4,796 more rows]
