# Supplementary material for: Translocation of gut bacteria promotes tumor-associated mortality by inducing immune-activated renal damage
Source: EMBO J. 2025 May 22;44(13):3586–613. doi: 10.1038/s44318-025-00458-5 (PMC12217037; doi:10.1038/s44318-025-00458-5)
Supplement: Supplementary file 4 — Source data Fig. 1 [file 44318_2025_458_MOESM4_ESM.zip]

Archive with 16 entries (12 files):
- EMBOJ-2024-119314R-SourceDataForFigure1/
- EMBOJ-2024-119314R-SourceDataForFigure1/1D/
- EMBOJ-2024-119314R-SourceDataForFigure1/1D/Control.jpg
- EMBOJ-2024-119314R-SourceDataForFigure1/1D/G1 Host.jpg
- EMBOJ-2024-119314R-SourceDataForFigure1/1D/Host.jpg
- EMBOJ-2024-119314R-SourceDataForFigure1/1F/
- EMBOJ-2024-119314R-SourceDataForFigure1/1F/Control Gut.tif
- EMBOJ-2024-119314R-SourceDataForFigure1/1F/Control Ovary.tif
- EMBOJ-2024-119314R-SourceDataForFigure1/1F/G1 Host Gut.tif
- EMBOJ-2024-119314R-SourceDataForFigure1/1F/G1 Host Ovary.tif
- EMBOJ-2024-119314R-SourceDataForFigure1/1F/Host Gut.tif
- EMBOJ-2024-119314R-SourceDataForFigure1/1F/Host Ovary.tif
- EMBOJ-2024-119314R-SourceDataForFigure1/1L/
- EMBOJ-2024-119314R-SourceDataForFigure1/1L/Control.tif
- EMBOJ-2024-119314R-SourceDataForFigure1/1L/Host.tif
- EMBOJ-2024-119314R-SourceDataForFigure1/EMBOJ-2024-119314R-NumericalSourceDataForFigure1.xlsx
