# Supplementary material for: Translocation of gut bacteria promotes tumor-associated mortality by inducing immune-activated renal damage
Source: EMBO J. 2025 May 22;44(13):3586–613. doi: 10.1038/s44318-025-00458-5 (PMC12217037; doi:10.1038/s44318-025-00458-5)
Supplement: Supplementary file 4 — Source data Fig. 1 [file 44318_2025_458_MOESM4_ESM.zip › EMBOJ-2024-119314R-SourceDataForFigure1/EMBOJ-2024-119314R-NumericalSourceDataForFigure1.xlsx]

## Sheet: Sheet1
Panel:	B			C				G				H				I			J			K
	Tumor Size			Tumor Size				Area				Area				TAG			Treholase			Time
Sample:	G0	G1		G1	G5	G10		Control	G1 Host	Host		Control	G1 Host	Host		ontrol	Host		ontrol	Host		ontrol	Host
	2424.86	42779.6		150350	151587	346000		215538	228049	113217		388530	350605	303571		0.916	0.698242		1.03584	1.41054		0.307143	0.9
	3278.66	20412.6		37712	261329	484617		137297	232852	340531		420291	236770	248753		1.04804	0.397364		0.953276	1.52485		0.33	1.40536
	4106.7	52662.2		48014	307163	278843		161618	195628	70667.9		333620	330633	220392		1.03263	0.415599		1.01068	1.30088		0.482857	0.626786
	3648.5	33370.8		29810	165158	215340		234118	259033	202647		412027	296576	279001								0.382857	1.6551
	2775	124324		6047	42123.6	340781		326585	182985	186576		466640	222951	350605								0.461429	3.64286
	2776.8	27887		62318	240274	140411		453285	182026	125591		395552	257695	236770								0.442857	9.47429
	3139.59	34159.9		55626	53943.3	110416		240694	252936	178043		362420	450745	296576								2.65714	1.04762
	2882	41124.3		59052	167593	5290		284484	199952	245209		450745	231963	222951								1.19048	3.43896
	2222.1	70142.4		130193	345174	82524.2		505230	221238	170580		455743	368988	257695								1.3	6.68571
	2853.2	36851.8		40587	88125.9	2504.64		315168	148674	182816		432963	319863	231963								2.66429	11.5571
	3190.45			24564	330294	204919		302764	275576			397919	332502	232015								0.966667	10.1286
	3005			73083	194816	179155		224502	173748			362479	326233	317120								0.952381	7.14286
	1425.8			77138.1		167651		289703	178326			394366	469692	240969								1.14286	2.95
	1212.09			70092		66729.6			310091			351308	482578	240326								0.928571	1.10952
	2364			37566		273846			327603			414893	413028	225122								1.28095	1.28095
	2143			37428.4		18323.8							403976	211952								0.714286	11.4286
	2426			48503.3		207272								233648								0.77381	0.449206
	2987.2			33840.5		169805																0.952381	0.536508
	1743			79086.3		341746																0.983333	0.426984
	1126			29693.5		192652																	0.588889
	3436			55279		19414.3																	1.11286
	5266					20017																	0.894643
	3752																						0.577778
	3120
	5361
	6492
	4973
	3975
	7606
	3150
	4607
	3209
Fig 1E
inject	D0	D1	D2	D3	D4	D5	D6	D7	D8	D9	D10	D11	D12	D13	D14	D15	D16	D17	D18	D19	D20	D21	D22	D23
Control	2	2	0	1	0	1	2	2	0	0	8	3	4	4	1	2	5	5	4	0	1	0	1	all_dead
Control	2	2	0	1	0	1	2	2	0	0	8	3	4	4	1	2	5	5	4	0	1	0	1	all_dead
Control	0	1	0	0	0	0	2	0	0	2	1	3	1	0	4	7	1	2	0	1	all_dead
G1 Host	1	0	1	0	1	0	0	0	0	1	0	0	1	0	2	0	4	1	1	3	all_dead
G1 Host	2	3	0	0	0	0	1	1	1	1	2	4	11	6	7	0	0	0	1	1	all_dead
G1 Host	2	3	0	0	0	0	4	0	2	0	1	1	0	1	7	5	4	6	2	1	1	all_dead
G20 Host	0	0	0	0	1	0	2	4	1	1	1	0	4	0	1	1	all_dead
G20 Host	0	0	0	0	0	0	3	0	0	7	7	1	1	1	all_dead
G20 Host	0	1	0	0	1	0	0	1	2	3	8	8	2	2	all_dead
