# Supplementary material for: Translocation of gut bacteria promotes tumor-associated mortality by inducing immune-activated renal damage
Source: EMBO J. 2025 May 22;44(13):3586–613. doi: 10.1038/s44318-025-00458-5 (PMC12217037; doi:10.1038/s44318-025-00458-5)
Supplement: Supplementary file 5 — Source data Fig. 2 [file 44318_2025_458_MOESM5_ESM.zip]

Archive with 16 entries (11 files):
- EMBOJ-2024-119314R-SourceDataForFigure2/
- EMBOJ-2024-119314R-SourceDataForFigure2/2C/
- EMBOJ-2024-119314R-SourceDataForFigure2/2C/DD1 control DptA-Lacz.tif
- EMBOJ-2024-119314R-SourceDataForFigure2/2C/DD1 control Drs-GFP.tif
- EMBOJ-2024-119314R-SourceDataForFigure2/2C/DD1 control merged.tif
- EMBOJ-2024-119314R-SourceDataForFigure2/2D/
- EMBOJ-2024-119314R-SourceDataForFigure2/2D/DD1 host DptA-Lacz.tif
- EMBOJ-2024-119314R-SourceDataForFigure2/2D/DD1 host Drs-GFP.tif
- EMBOJ-2024-119314R-SourceDataForFigure2/2D/DD1 host merged.tif
- EMBOJ-2024-119314R-SourceDataForFigure2/2E/
- EMBOJ-2024-119314R-SourceDataForFigure2/2E/Control.tif
- EMBOJ-2024-119314R-SourceDataForFigure2/2E/Host.tif
- EMBOJ-2024-119314R-SourceDataForFigure2/2G/
- EMBOJ-2024-119314R-SourceDataForFigure2/2G/Control PGN.tif
- EMBOJ-2024-119314R-SourceDataForFigure2/2G/Host PGN.tif
- EMBOJ-2024-119314R-SourceDataForFigure2/EMBOJ-2024-119314R-NumericalSourceDataForFigure2.xlsx
