# Supplementary material for: Translocation of gut bacteria promotes tumor-associated mortality by inducing immune-activated renal damage
Source: EMBO J. 2025 May 22;44(13):3586–613. doi: 10.1038/s44318-025-00458-5 (PMC12217037; doi:10.1038/s44318-025-00458-5)
Supplement: Supplementary file 5 — Source data Fig. 2 [file 44318_2025_458_MOESM5_ESM.zip › EMBOJ-2024-119314R-SourceDataForFigure2/EMBOJ-2024-119314R-NumericalSourceDataForFigure2.xlsx]

## Sheet: Sheet2
Panel:	F			H
	CFU			IS
	Control	Host		Control	Host
Sample:	5	5674		1.0872	0.934276
	248	996		0.986581	1.14391
	31	882		0.992524	1.42647
	157	676		0.957	1.131
	0	394		1.041	1.153
	2	726		0.823	1.102
	2	624
	5	3668
	0	4521
	13	1522
	1	136
	319	10
	13	305
	19	2169
	17	21
	333	1213
	0	1713
	9	61
	16	840
	180	2655
		24
		606
