# Supplementary material for: Translocation of gut bacteria promotes tumor-associated mortality by inducing immune-activated renal damage
Source: EMBO J. 2025 May 22;44(13):3586–613. doi: 10.1038/s44318-025-00458-5 (PMC12217037; doi:10.1038/s44318-025-00458-5)
Supplement: Supplementary file 6 — Source data Fig. 3 [file 44318_2025_458_MOESM6_ESM.zip]

Archive with 25 entries (16 files):
- EMBOJ-2024-119314R-SourceDataForFigure3/
- EMBOJ-2024-119314R-SourceDataForFigure3/3A/
- EMBOJ-2024-119314R-SourceDataForFigure3/3A/Control.tif
- EMBOJ-2024-119314R-SourceDataForFigure3/3A/Host.tif
- EMBOJ-2024-119314R-SourceDataForFigure3/3D/
- EMBOJ-2024-119314R-SourceDataForFigure3/3D/Control Merged.tif
- EMBOJ-2024-119314R-SourceDataForFigure3/3D/Control Myo-GFP.tif
- EMBOJ-2024-119314R-SourceDataForFigure3/3E/
- EMBOJ-2024-119314R-SourceDataForFigure3/3E/Host Merged.tif
- EMBOJ-2024-119314R-SourceDataForFigure3/3E/Host Myo-GFP.tif
- EMBOJ-2024-119314R-SourceDataForFigure3/3F/
- EMBOJ-2024-119314R-SourceDataForFigure3/3F/Control Coracle.tif
- EMBOJ-2024-119314R-SourceDataForFigure3/3F/Control Merged.tif
- EMBOJ-2024-119314R-SourceDataForFigure3/3G/
- EMBOJ-2024-119314R-SourceDataForFigure3/3G/Host Coracle.tif
- EMBOJ-2024-119314R-SourceDataForFigure3/3G/Host Merged.tif
- EMBOJ-2024-119314R-SourceDataForFigure3/3H/
- EMBOJ-2024-119314R-SourceDataForFigure3/3H/Control Tunel.tif
- EMBOJ-2024-119314R-SourceDataForFigure3/3I/
- EMBOJ-2024-119314R-SourceDataForFigure3/3I/Host DAPI.tif
- EMBOJ-2024-119314R-SourceDataForFigure3/3I/Host Tunel Merged.tif
- EMBOJ-2024-119314R-SourceDataForFigure3/3K/
- EMBOJ-2024-119314R-SourceDataForFigure3/3K/control dextran.png
- EMBOJ-2024-119314R-SourceDataForFigure3/3K/host dextran.png
- EMBOJ-2024-119314R-SourceDataForFigure3/EMBOJ-2024-119314R-NumericalSourceDataForFigure3.xlsx
