# Supplementary material for: Translocation of gut bacteria promotes tumor-associated mortality by inducing immune-activated renal damage
Source: EMBO J. 2025 May 22;44(13):3586–613. doi: 10.1038/s44318-025-00458-5 (PMC12217037; doi:10.1038/s44318-025-00458-5)
Supplement: Supplementary file 6 — Source data Fig. 3 [file 44318_2025_458_MOESM6_ESM.zip › EMBOJ-2024-119314R-SourceDataForFigure3/EMBOJ-2024-119314R-NumericalSourceDataForFigure3.xlsx]

## Sheet: Sheet1
Panel:	B			C			J			L
	CFU			Fold Change			Tunel			Dextran Density
	Control	Host		Control	Host		Control	Host		Control	Host
Sample:	2775	7155		1±0.021	4.12±0.176		3	19		9.497	10.836
	274	6172		n=3	n=3		0	17		5.045	39.147
	2387	5786					5	20		7.054	9.663
	3416	7034					10	35		5.119	30.697
	949	6806					4	32		1.739	14.143
	2921	6996					6	4		4.529	23.988
	1789	4902					4	22		9.874	16.968
	5198	5107					0	10		8.189	6.659
	6501	5284					4	6		2.127	15.67
	7427	7927					10	5		4.098
	5745	6697					6	9
	7187	4871					18
	2233	5987
	2734	4371
	2111	4699
	550	3329
		4148
