# Supplementary material for: Translocation of gut bacteria promotes tumor-associated mortality by inducing immune-activated renal damage
Source: EMBO J. 2025 May 22;44(13):3586–613. doi: 10.1038/s44318-025-00458-5 (PMC12217037; doi:10.1038/s44318-025-00458-5)
Supplement: Supplementary file 7 — Source data Fig. 4 [file 44318_2025_458_MOESM7_ESM.zip]

Archive with 34 entries (25 files):
- EMBOJ-2024-119314R-SourceDataForFigure4/
- EMBOJ-2024-119314R-SourceDataForFigure4/4D/
- EMBOJ-2024-119314R-SourceDataForFigure4/4D/Control.tif
- EMBOJ-2024-119314R-SourceDataForFigure4/4D/Host.tif
- EMBOJ-2024-119314R-SourceDataForFigure4/4E/
- EMBOJ-2024-119314R-SourceDataForFigure4/4E/Control.tif
- EMBOJ-2024-119314R-SourceDataForFigure4/4E/Host.tif
- EMBOJ-2024-119314R-SourceDataForFigure4/4G/
- EMBOJ-2024-119314R-SourceDataForFigure4/4G/Control.png
- EMBOJ-2024-119314R-SourceDataForFigure4/4G/Host.png
- EMBOJ-2024-119314R-SourceDataForFigure4/4H/
- EMBOJ-2024-119314R-SourceDataForFigure4/4H/Control.tif
- EMBOJ-2024-119314R-SourceDataForFigure4/4H/Host.tif
- EMBOJ-2024-119314R-SourceDataForFigure4/4J/
- EMBOJ-2024-119314R-SourceDataForFigure4/4J/Control-1.tif
- EMBOJ-2024-119314R-SourceDataForFigure4/4J/Control-2.tif
- EMBOJ-2024-119314R-SourceDataForFigure4/4J/Host-1.tif
- EMBOJ-2024-119314R-SourceDataForFigure4/4J/Host-2.tif
- EMBOJ-2024-119314R-SourceDataForFigure4/4K/
- EMBOJ-2024-119314R-SourceDataForFigure4/4K/Control.tif
- EMBOJ-2024-119314R-SourceDataForFigure4/4K/Host.tif
- EMBOJ-2024-119314R-SourceDataForFigure4/4M/
- EMBOJ-2024-119314R-SourceDataForFigure4/4M/Control-a.tif
- EMBOJ-2024-119314R-SourceDataForFigure4/4M/Control-b.tif
- EMBOJ-2024-119314R-SourceDataForFigure4/4M/Host-1-a.tif
- EMBOJ-2024-119314R-SourceDataForFigure4/4M/Host-1-b.tif
- EMBOJ-2024-119314R-SourceDataForFigure4/4M/Host-2-a.tif
- EMBOJ-2024-119314R-SourceDataForFigure4/4M/Host-2-b.tif
- EMBOJ-2024-119314R-SourceDataForFigure4/4M/Host-3-a.tif
- EMBOJ-2024-119314R-SourceDataForFigure4/4M/Host-3-b.tif
- EMBOJ-2024-119314R-SourceDataForFigure4/4O/
- EMBOJ-2024-119314R-SourceDataForFigure4/4O/Host.tif
- EMBOJ-2024-119314R-SourceDataForFigure4/4O/sns-Rab5-IR Host.tif
- EMBOJ-2024-119314R-SourceDataForFigure4/EMBOJ-2024-119314R-NumericalSourceDataForFigure4.xlsx
