# Supplementary material for: Translocation of gut bacteria promotes tumor-associated mortality by inducing immune-activated renal damage
Source: EMBO J. 2025 May 22;44(13):3586–613. doi: 10.1038/s44318-025-00458-5 (PMC12217037; doi:10.1038/s44318-025-00458-5)
Supplement: Supplementary file 7 — Source data Fig. 4 [file 44318_2025_458_MOESM7_ESM.zip › EMBOJ-2024-119314R-SourceDataForFigure4/EMBOJ-2024-119314R-NumericalSourceDataForFigure4.xlsx]

## Sheet: Sheet2
Panel:	B			C			F			I			L			N			P
	Area			Number			Rab7 Intensity			Pyd			Lysotracker			TUNEL			Pyd
	Control	Host		Control	Host		Control	Host		Control	Host		Control	Host		Control	Host		Host	sns-Rab5-IR Host
Sample:	2215	3189		30	17		1049.38	1560.44		1	12		50.681	37.833		6.66667	0		60	0
	2315	4526		27	19		810.61	1128.43		2	11		59.114	47.072		0	0		41	5
	2472	4358		29	22		766.07	1331.17		0	15		75.877	41.459		18.75	30		14	0
	2584	3469		25	21		902.357	1413.69		0	8		50.812	50.536		5	30		54	17
	1830	3651		30	22		726.06	1517.43		0	29		42.233	30.082		25	50		45	13
	1578	3883		31	24		957.631	1945.14		0	0		60.509	37.937		0	77.7778		77	9
	1999	2429		33	33		547.522	1214.77		0	3		62.251	33.158		14.2857	100		19	0
	1753	3145		26	28		807.123	1483.1		0	5		64.038	40.036		0	72.7273		83	0
	2588	3132		33	24		769.789	1041.53		0	10		50.824	49.275		0	71.4286		57	1
	2820	3662			22		769.939	939.67		0	4		62.857	44.581		0	93.3333		12	25
	3093	3798			17		940.425	1156.99		0	1		66.991	38.7		16.6667	100		59	6
	2864	2327			13		703.912	969.789		0	0		56.21	34.588		0	68.1818		39	10
	1968	4859			21		752.905	974.034		0	17		47.201	41.74		7.69231	81.8182		83	15
	3428	3234			20		1066.67	2042.26		9	24		50.215	24.314		7.14286	75		91	7
	2060	4295					1055.75	1636.87		1	38		71.095	23.222		0	80		55	38
	2105	4211					978.711	1268.69		1	11		59.025	20.688		0	85.7143		40	0
	2296	3128					769.532	973.819		0	2		60.011	33.245					61	22
	2659	3012					876.962	1564.03		0	9		68.736	32.666					45	11
	2091	3934					1001.96	1588.12		0	14		49.686	40.261					63	5
	1967	6009					738.694	1008.39		0	9		45.486	35.837					26	7
	1865	3534					594.491	1202.81		0	5		38.267	30.189					62	10
	2280	3919					955.619	1333.32		0	5		42.552	30.226					7	62
	1679	4439					847.384	1479.59		0	39		43.315	33.763					40	110
	1503	2952					714.555	1361.16		0	9		42.788	33.71					5	1
	1964	2522					917.942	1230.61		0	3		63.481	33.518					71	74
	2966	2711					1183.86	1530.68		2	11		50.914	38.214					29	25
	4284	2760					596.119	1756.84		6	23		51.806	38.062					5	4
	3060	2524					604.629	1088.84		1	40		54.379						11	37
	3537	2912					1005.75	2013.72		1	32		55.606						0	0
	2878	2470					1026.96	1157.9		3	10		48.816						3	2
							948.259	1162.5		5	1		49.883						41	1
							871.172	1648.98		0	3		50.144						44	33
							779.688	1936.79		0	0								11	0
							1115.27	2655.8		6	1								19	6
							726.113	1351.88		13	0								11	17
							1066.53			3	1								32	0
							752.791			0	2								73	0
							1230.84			0	3									0
																				67
																				9
																				5
																				17
																				0
																				19
