# Supplementary material for: Translocation of gut bacteria promotes tumor-associated mortality by inducing immune-activated renal damage
Source: EMBO J. 2025 May 22;44(13):3586–613. doi: 10.1038/s44318-025-00458-5 (PMC12217037; doi:10.1038/s44318-025-00458-5)
Supplement: Supplementary file 8 — Source data Fig. 5 [file 44318_2025_458_MOESM8_ESM.zip]

Archive with 30 entries (22 files):
- EMBOJ-2024-119314R-SourceDataForFigure5/
- EMBOJ-2024-119314R-SourceDataForFigure5/5A/
- EMBOJ-2024-119314R-SourceDataForFigure5/5A/Control-a.tif
- EMBOJ-2024-119314R-SourceDataForFigure5/5A/Control-b.tif
- EMBOJ-2024-119314R-SourceDataForFigure5/5A/Host-a.tif
- EMBOJ-2024-119314R-SourceDataForFigure5/5A/Host-b.tif
- EMBOJ-2024-119314R-SourceDataForFigure5/5B/
- EMBOJ-2024-119314R-SourceDataForFigure5/5B/Ap-a.tif
- EMBOJ-2024-119314R-SourceDataForFigure5/5B/Ap-b.tif
- EMBOJ-2024-119314R-SourceDataForFigure5/5B/PBS-a.tif
- EMBOJ-2024-119314R-SourceDataForFigure5/5B/PBS-b.tif
- EMBOJ-2024-119314R-SourceDataForFigure5/5B/PGN-a.tif
- EMBOJ-2024-119314R-SourceDataForFigure5/5B/PGN-b.tif
- EMBOJ-2024-119314R-SourceDataForFigure5/5C/
- EMBOJ-2024-119314R-SourceDataForFigure5/5C/PBS.tif
- EMBOJ-2024-119314R-SourceDataForFigure5/5C/PGN.tif
- EMBOJ-2024-119314R-SourceDataForFigure5/5E/
- EMBOJ-2024-119314R-SourceDataForFigure5/5E/Ap.tif
- EMBOJ-2024-119314R-SourceDataForFigure5/5E/PBS.tif
- EMBOJ-2024-119314R-SourceDataForFigure5/5G/
- EMBOJ-2024-119314R-SourceDataForFigure5/5G/Host.tif
- EMBOJ-2024-119314R-SourceDataForFigure5/5G/sns-PGRP-LC-IR Host.tif
- EMBOJ-2024-119314R-SourceDataForFigure5/5J/
- EMBOJ-2024-119314R-SourceDataForFigure5/5J/Host.tif
- EMBOJ-2024-119314R-SourceDataForFigure5/5J/sns-uas-PGRP-lc host.tif
- EMBOJ-2024-119314R-SourceDataForFigure5/5J/sns-uas-PGRP-LC.tif
- EMBOJ-2024-119314R-SourceDataForFigure5/5L/
- EMBOJ-2024-119314R-SourceDataForFigure5/5L/sns-Gale.tif
- EMBOJ-2024-119314R-SourceDataForFigure5/5L/sns-UAS-PGRP-LC.tif
- EMBOJ-2024-119314R-SourceDataForFigure5/EMBOJ-2024-119314R-NumericalSourceDataForFigure5.xlsx
