# Supplementary material for: Translocation of gut bacteria promotes tumor-associated mortality by inducing immune-activated renal damage
Source: EMBO J. 2025 May 22;44(13):3586–613. doi: 10.1038/s44318-025-00458-5 (PMC12217037; doi:10.1038/s44318-025-00458-5)
Supplement: Supplementary file 8 — Source data Fig. 5 [file 44318_2025_458_MOESM8_ESM.zip › EMBOJ-2024-119314R-SourceDataForFigure5/EMBOJ-2024-119314R-NumericalSourceDataForFigure5.xlsx]

## Sheet: Sheet1
Panel:	D			F			H			K				M			Fig 5I
	Pyd			Pyd			Pyd			Pyd				Dextran Intensity			D0	D1	D2	D3	D4	D5	D6	D7	D8	D9	D10	D11	D12	D13	D14	D15	D16	D17	D18	D19	D20	D21	D22	D23	D24	D25	D26	D27	D28	D29	D30	D31	D32
	PBS	PGN		PBS	Ap		Host	sns-PGRP-LC-IR Host		Host	sns-UAS-LC	sns-UAS-PGRP-LC Host		sns-Gal4	sns-UAS-PGRP-LC		Control	0	0	0	0	0	1	1	0	0	1	0	0	1	0	0	0	0	2	5	4	3	2	0	2	all_dead
Sample:	0	0		0	15		30	23		19	54	71		14.691	12.785		Control	0	0	0	0	0	0	1	0	0	0	0	0	1	0	2	0	1	0	1	0	0	2	0	0	1	0	1	1	4	2	3	2
	0	1		0	10		10	18		13	103	115		13.993	12.822		Host	0	1	0	0	1	0	0	1	2	3	8	8	2	2	all_dead
	0	0		0	2		12	14		32	29	116		12.875	12.245		Host	0	0	0	0	0	0	0	1	3	3	4	1	2	1	3	all_dead
	0	7		0	0		6	40		9	7	80		14.75	12.839		Host	0	0	0	0	1	0	1	0	1	2	2	1	1	5	4	all_dead
	0	0		0	9		7	12		12	69	12		14.989	14.606		sns-PGRP-LC-IR Host	0	0	0	0	0	0	0	0	0	2	1	2	0	0	0	1	3	2	0	0	2	1	1	1	4	all_dead
	0	0		1	7		0	0		29	32	31		12.667	14.591		sns-PGRP-LC-IR Host	0	0	0	0	0	0	0	0	0	0	1	5	0	3	1	3	4	all_dead
	0	0		0	0		0	0		21	20	22		13.824	16.944		sns-PGRP-LC-IR Host	0	1	0	0	0	0	0	0	0	1	1	12	10	2	1	1	all_dead
	0	0		0	0		24	0		61	21	78		15.024	13.392
	3	0		0	1		8	0		1	126	134		16.004	16.664
	1	16		0	3		7	0		27	56	271		13.719	15.471
	3	0		0	3		27	0		33	65	40		12.818	14.757
	3	28		0	21		65	0		1	91	162		13.654	14.476
	0	35		0	31		18	0		5	134	116		14.986	11.313
	0	11		0	26		13	0		67	56	121		14.362	14.535
	1	31		3	3		21	0		11	74	214		15.168	16.249
	0	9		0	0		10	0		3	92	282		12.328	14.752
	0	22		0	2		12	0		1	77	96		13.31	13.784
	0	15		0	20		0	23		35	91	363		12.823	12.51
	0	9		0	0		0	14						18.013	16.974
	0	8		0	27		0	3						15.033	12.815
	0	9		9	25		0	0						15.666	13.371
	3	60		0	7		0	0						15.555	7.893
	9	25		13	16		0	0						15.111	8.733
	1	14		6	16		14	0						15.34	11.822
				13	3		19	0						13.939	12.568
				0	1		23	0						13.291	11.906
				3	8		10	0						12.654	13.964
				1	4		17	0						16.153	12.923
				0	14		12	0						17.877	14.703
				1	4		8	14						14.812	14.607
				0	41		10	14						15.814	15.012
				0	27		47	12						20.654
				0	15		16	0						15.436
				0	10		21	0						14.025
				0	10		35	0
				0	22		0	0
				0	7		0	0
				0	20		0	0
				0	18		0	0
				0	29		0	0
				4	20		0	0
				0	6		0	0
				1	19		0	0
				5	32		0	0
				0	10		41	0
				0	48		18	0
				0	33		15	0
					12
[truncated: 1 more columns]
