# Supplementary material for: Translocation of gut bacteria promotes tumor-associated mortality by inducing immune-activated renal damage
Source: EMBO J. 2025 May 22;44(13):3586–613. doi: 10.1038/s44318-025-00458-5 (PMC12217037; doi:10.1038/s44318-025-00458-5)
Supplement: Supplementary file 9 — Source data Fig. 6 [file 44318_2025_458_MOESM9_ESM.zip]

Archive with 21 entries (15 files):
- EMBOJ-2024-119314R-SourceDataForFigure6/
- EMBOJ-2024-119314R-SourceDataForFigure6/6A/
- EMBOJ-2024-119314R-SourceDataForFigure6/6A/ABF Host-a.tif
- EMBOJ-2024-119314R-SourceDataForFigure6/6A/ABF Host-b.tif
- EMBOJ-2024-119314R-SourceDataForFigure6/6A/Host-a.tif
- EMBOJ-2024-119314R-SourceDataForFigure6/6A/Host-b.tif
- EMBOJ-2024-119314R-SourceDataForFigure6/6B/
- EMBOJ-2024-119314R-SourceDataForFigure6/6B/ABF Host.tif
- EMBOJ-2024-119314R-SourceDataForFigure6/6B/Host.tif
- EMBOJ-2024-119314R-SourceDataForFigure6/6C/
- EMBOJ-2024-119314R-SourceDataForFigure6/6C/ABF Host.tif
- EMBOJ-2024-119314R-SourceDataForFigure6/6C/Host.tif
- EMBOJ-2024-119314R-SourceDataForFigure6/6F/
- EMBOJ-2024-119314R-SourceDataForFigure6/6F/A Host.tif
- EMBOJ-2024-119314R-SourceDataForFigure6/6F/GF Host.tif
- EMBOJ-2024-119314R-SourceDataForFigure6/6F/Host.tif
- EMBOJ-2024-119314R-SourceDataForFigure6/6F/L Host.tif
- EMBOJ-2024-119314R-SourceDataForFigure6/6H/
- EMBOJ-2024-119314R-SourceDataForFigure6/6H/AST-120 Host.png
- EMBOJ-2024-119314R-SourceDataForFigure6/6H/Host.tif
- EMBOJ-2024-119314R-SourceDataForFigure6/EMBOJ-2024-119314R-NumericalSourceDataForFigure6.xlsx
