# Supplementary material for: Translocation of gut bacteria promotes tumor-associated mortality by inducing immune-activated renal damage
Source: EMBO J. 2025 May 22;44(13):3586–613. doi: 10.1038/s44318-025-00458-5 (PMC12217037; doi:10.1038/s44318-025-00458-5)
Supplement: Supplementary file 9 — Source data Fig. 6 [file 44318_2025_458_MOESM9_ESM.zip › EMBOJ-2024-119314R-SourceDataForFigure6/EMBOJ-2024-119314R-NumericalSourceDataForFigure6.xlsx]

## Sheet: Sheet2
Panel:	D			G					I			Fig 6E
	Pyd			Pyd					Pyd			inject	D0	D1	D2	D3	D4	D5	D6	D7	D8	D9	D10	D11	D12	D13	D14	D15	D16	D17	D18	D19	D20	D21	D22	D23	D24	D25
Sample:	Host	ABF Host		Host	GF Host	GF-A Host	GF-L Host		Host	AST-120 Host		NF Host	3	0	1	0	0	1	4	2	1	1	3	4	2	2	all_dead
	15	21		5	3	30	2		0	22		NF Host	0	0	0	0	0	0	0	0	4	0	1	1	6	5	0	2	0	0	all_dead
	15	6		20	21	7	5		40	0		NF Host	0	0	1	0	0	1	1	4	1	2	3	3	3	3	0	0	2	all_dead
	19	17		16	1	3	3		5	0		ABF Host	0	0	0	1	1	1	1	0	1	1	2	1	1	0	2	2	2	2	1	all_dead
	23	12		1	2	25	0		85	0		ABF Host	3	1	0	0	1	0	1	2	0	2	1	1	4	2	5	2	1	2	2	0	1	0	0	0	1	all_dead
	17	14		5	3	6	33		48	1		ABF Host	0	0	0	0	0	0	0	1	0	0	1	1	3	2	2	1	1	1	0	1	all_dead
	21	0		8	1	33	5		9	5
	18	0		62	1	45	3		18	0
	0	0		84	0	47	1		84	15		Fig 6J
	0	0		30	3	11	3		0	6		inject	D0	D1	D2	D3	D4	D5	D6	D7	D8	D9	D10	D11	D12	D13	D14	D15	D16	D17	D18	D19
	0	0		20	0	35	25		6	1		Host	0	0	0	0	0	0	0	0	0	1	0	2	4	3	3	2	all_dead
	0	0		5	0	12	8		69	10		Host	0	0	0	0	1	0	1	2	1	1	2	2	1	1	3	4	all_dead
	0	0		51	7	15	0		66	0		Host	0	0	0	0	0	0	1	2	0	2	4	1	2	1	3	all_dead
	0	0		38	36	11	0		25	4		Host AST	0	0	0	0	0	0	0	0	0	0	1	3	0	2	2	1	2	2	3	3	all_dead
	0	0		12	18	37	1		6	3		Host AST	0	0	1	0	0	0	1	4	1	1	0	0	1	5	1	1	1	3	0	1	all_dead
	0	23		9	0	82	16		37	0		Host AST	0	0	0	0	0	0	0	0	0	0	0	2	1	1	2	3	2	4	3	3	all_dead
	6	26		24	0	70	28		10	5
	24	8		0	0	14	0		32	4
	13	13		5	0	24	9		3	1
	0	13		1	0	12	24		0	3
	0	0		2	4	50	0		11	4
	0	0		1	0	65	6		0	2
	17	0		10	0	9	17		4	0
	40	0		0	9	0	4		0	1
	32	0		9	0	8	30		0	0
	33	0		1	1	6	0		9	0
	32	0		31	2	14	3		30	8
	31	0		3	1	17	5		56	0
		0		0	65	47	2		34	8
		0		0	0	5	44		8	9
				0	0	2	22		25	2
				0	8	9	0		60	2
				15	11	10	30		62	0
				20	3	13	35		99	22
				0	12	0	37		22	17
				15	1	36	10		38	8
				0	7	4	29		1	4
				0	10	0	13		0	3
				1	0	15	10		17	3
				2	24	0	1		68	19
				3	0	8	10		21	26
				68	0	18	20		56	5
				12	0	0	20		0	0
				49	0	14	44		11	12
				26	0	0	32		16	0
				0	0	0	6		41	5
				5	15	26	0		7	9
				15	0	0	0		21	1
				2	10	4	1		6	9
				2	1	17	15		24	2
				50	0	36	0		24	19
				14	1	17	0		0	2
				47	8	2	0		0	9
				20	39	10	2		0	2
				43	0	8	33		0	21
				0	0	8	4		0	18
				38	11	1	1		0	8
				17	25	13	0		0	8
				28	0	4	0		0	61
				18		7	0		0	2
				26		6	9		0	4
				15		5				0
				7		1				9
				3		29				1
										5
										9
										59
										3
										0
