# Supplementary material for: Translocation of gut bacteria promotes tumor-associated mortality by inducing immune-activated renal damage
Source: EMBO J. 2025 May 22;44(13):3586–613. doi: 10.1038/s44318-025-00458-5 (PMC12217037; doi:10.1038/s44318-025-00458-5)
Supplement: Supplementary file 10 — EV and Appendix Figure Source Data [file 44318_2025_458_MOESM10_ESM.zip]

Archive with 3 entries (3 files):
- EMBOJ-2024-119314R-SourceDataForAppendixFigureS2.zip
- __MACOSX/._EMBOJ-2024-119314R-SourceDataForAppendixFigureS2.zip
- EV Figure Source Data.zip
